# Supplementary material for: Landscape of copy number aberrations in esophageal squamous cell carcinoma from a high endemic region of South Africa
Source: BMC Cancer. 2020 Apr 6;20:281. doi: 10.1186/s12885-020-06788-3 (PMC7137242; doi:10.1186/s12885-020-06788-3)
Supplement: Supplementary file 1 — Additional file 1. Supplementary Table 1. Table of all gains detected by GISTIC 2.0. Supplementary Table 2. Table of deletions detected by GISTIC 2.0 [file 12885_2020_6788_MOESM1_ESM.xlsx]

## Sheet: Supplementary Table 1
Supplementary Table 1. Table of all gains detected by GISTIC 2.0
Cytoband	q value	Peak boundaries	Approximate Size (Kb)	Frequency (n=51) (%)	Genes
11q13.3	2.782e-25	chr11:69889604-70002885	113.281	19 (37.3)	CTTN, PPFIA1, SHANK2
3q28	1.9145e-14	chr3:190233839-190297244	63.405	21 (41.2)	[TPRG1]
13q22.1	3.1551e-09	chr13:73904231-74055232	151.001	13 (25.5)	[KLF12]
15q11.2	5.1116e-09	chr15:22380933-22441820	60.887	11 (21.6)	[C15orf2]
11q22.2	1.6947e-08	chr11:101828416-102392655	564.239	7 (13.7)	MMP1, MMP3, MMP7, MMP8, MMP10, MMP12,MMP13,MMP20, MMP27, TMEM123
1q31.1	2.3726e-05	chr1:185468920-185520599	51.679	10 (19.6)	[PLA2G4A]
12q14.1	0.00019309	chr12:59418827-59513190	94.363	8 (15.7)	[FAM19A2]
1p31.3	0.00062772	chr1:66762738-66812099	49.361	7 (13.7)	SGIP1
8q24.21	4.72e-06	chr8:128624619-128707294	82.675	17 (33)	[MYC]
2p24.2	0.0036518	chr2:17635668-17792214	156.546	8 (15.7)	VSNL1, SMC6
4q13.3	0.0063346	chr4:74554931-74770220	215.289	6 (11.8)	AFM, RASSF6
1q32.1	0.00091272	chr1:201251317-201372478	121.161	9 (17.6)	ADORA1, MYOG, PPFIA4, TMEM183, TMEM183B
2q31.2	0.020913	chr2:171753525-199052599	27299.1	6 (11.8)	more than 8
12p13.33	0.037774	chr12:1-605886	605.885	12 (23.5)	NINJ2, JARID1A, SLC6A12, SKC6A13, CCDC77, B4GALNT3, IQSEC3
7p11.2	0.039529	chr7:54888060-55205929	317.869	5 (9.8)	EGFR
8p23.2	0.05569	chr8:4993944-5001641	7.697	7 (13.7)	[CSMD1]
8q24.12	3.026e-06	chr8:122208528-122239169	30.641	18 (35.3)	[SNTB1]
8p12	0.072453	chr8:36981731-37716301	734.57	6 (11.7)	ERLIN2, ZNF703
5p15.2	0.031661	chr5:13659039-15210940	1551.9	11 (21.6)	DNAH5, TRIO, FAM105A, ANKH, FAM105B
10p11.21	0.080762	chr10:35074847-35469974	395.127	3 (5.9)	CREM, CUL2, PARD3
14q23.2	0.080762	chr14:61922478-62321423	398.945	6 (11.8)	KCNH5
9p21.1	0.082133	chr9:31568898-31803849	234.951	3 (5.9)	[ACO1]
6p24.3	0.10455	chr6:7469233-7587193	117.96	4 (7.8)	DSP, C6orf151
2p11.2	0.12845	chr2:85343125-85970702	627.577	5 (9.8)	CAPG, GGCX, MAT2A, SFTPB, VAMP8, ST3GAL5, GNLY, TGOLN2, USP39, VAMP5, RNF181, RETSAT, TCF7L1, RBED1, ATOH8, TMEM150, SH2D6, LOC388989
2q24.3	0.010142	chr2:165491226-165903111	411.885	5 (9.8)	SCN2A, SCN3A, SLC38A11
20p12.2	0.14276	chr20:10451892-11654335	1202.44	9 (17.6)	JAG1, C20orf94
20q13.2	0.15938	chr20:52721957-52854653	132.696	7 (13.7)	[DOK5]
19q12	0.17889	chr19:30530936-30776391	245.455	5 (9.8)	[UQCRFS1]
10q21.1	0.1888	chr10:55506698-65461005	9954.31	2 (3.9)	ANK3, CDC2, EGR2, TFAM, UBE2D1, CCDC6, RHOBTB1, ZWINT, ZNF365, NRBF2, CISD1, PCDH15, BICC1, ARID5B, PHYHIPL, DO, C10orf107, TMEM26, RTKN2, SLC16A9, FAM13C1, REEP3, JMJD1C, IPMK
5p13.2	0.12506	chr5:36212218-36345590	133.372	8 (15.7)	SKP2, C5orf33, RANBP3L
#VALUE!		wide peak boundaries
11q13.3		chr11:69889604-70002885
3q28		chr3:190233839-190297244
13q22.1		chr13:73904231-74055232
15q11.2		chr15:22380933-22441820
11q22.2		chr11:101828416-102392655
1q31.1		chr1:185468920-185520599
12q14.1		chr12:59418827-59513190
1p31.3		chr1:66762738-66812099
8q24.21		chr8:128624619-128707294
2p24.2		chr2:17635668-17792214
4q13.3		chr4:74554931-74770220
1q32.1		chr1:201251317-201372478
2q31.2		chr2:171753525-199052599
12p13.33		chr12:1-605886
7p11.2		chr7:54888060-55205929
8p23.2		chr8:4993944-5001641
8q24.12		chr8:122208528-122239169
8p12		chr8:36981731-37716301
5p15.2		chr5:13659039-15210940
10p11.21		chr10:35074847-35469974
14q23.2		chr14:61922478-62321423
9p21.1		chr9:31568898-31803849
6p24.3		chr6:7469233-7587193
2p11.2		chr2:85343125-85970702
2q24.3		chr2:165491226-165903111
20p12.2		chr20:10451892-11654335
20q13.2		chr20:52721957-52854653
19q12		chr19:30530936-30776391
10q21.1		chr10:55506698-65461005
5p13.2		chr5:36212218-36345590
#VALUE!		wide peak boundaries
11q13.3		chr11:69889604-70002885
3q28		chr3:190233839-190297244
13q22.1		chr13:73904231-74055232
15q11.2		chr15:22380933-22441820
11q22.2		chr11:101828416-102392655
1q31.1		chr1:185468920-185520599
12q14.1		chr12:59418827-59513190
1p31.3		chr1:66762738-66812099
8q24.21		chr8:128624619-128707294
2p24.2		chr2:17635668-17792214
4q13.3		chr4:74554931-74770220
1q32.1		chr1:201251317-201372478
2q31.2		chr2:171753525-199052599
12p13.33		chr12:1-605886
7p11.2		chr7:54888060-55205929
8p23.2		chr8:4993944-5001641
8q24.12		chr8:122208528-122239169
8p12		chr8:36981731-37716301
5p15.2		chr5:13659039-15210940
10p11.21		chr10:35074847-35469974
14q23.2		chr14:61922478-62321423
9p21.1		chr9:31568898-31803849
6p24.3		chr6:7469233-7587193
2p11.2		chr2:85343125-85970702
2q24.3		chr2:165491226-165903111
20p12.2		chr20:10451892-11654335
20q13.2		chr20:52721957-52854653
19q12		chr19:30530936-30776391
10q21.1		chr10:55506698-65461005
5p13.2		chr5:36212218-36345590
#VALUE!		wide peak boundaries
11q13.3		chr11:69889604-70002885
3q28		chr3:190233839-190297244
13q22.1		chr13:73904231-74055232
15q11.2		chr15:22380933-22441820
11q22.2		chr11:101828416-102392655
1q31.1		chr1:185468920-185520599
12q14.1		chr12:59418827-59513190
1p31.3		chr1:66762738-66812099
8q24.21		chr8:128624619-128707294
2p24.2		chr2:17635668-17792214
4q13.3		chr4:74554931-74770220
1q32.1		chr1:201251317-201372478
2q31.2		chr2:171753525-199052599
12p13.33		chr12:1-605886
7p11.2		chr7:54888060-55205929
8p23.2		chr8:4993944-5001641
8q24.12		chr8:122208528-122239169
8p12		chr8:36981731-37716301
5p15.2		chr5:13659039-15210940
10p11.21		chr10:35074847-35469974
14q23.2		chr14:61922478-62321423
9p21.1		chr9:31568898-31803849
6p24.3		chr6:7469233-7587193
2p11.2		chr2:85343125-85970702
2q24.3		chr2:165491226-165903111
20p12.2		chr20:10451892-11654335
20q13.2		chr20:52721957-52854653
19q12		chr19:30530936-30776391
10q21.1		chr10:55506698-65461005
5p13.2		chr5:36212218-36345590
#VALUE!		wide peak boundaries
11q13.3		chr11:69889604-70002885
3q28		chr3:190233839-190297244
13q22.1		chr13:73904231-74055232
15q11.2		chr15:22380933-22441820
11q22.2		chr11:101828416-102392655
1q31.1		chr1:185468920-185520599
12q14.1		chr12:59418827-59513190
1p31.3		chr1:66762738-66812099
8q24.21		chr8:128624619-128707294
2p24.2		chr2:17635668-17792214
4q13.3		chr4:74554931-74770220
1q32.1		chr1:201251317-201372478
2q31.2		chr2:171753525-199052599
12p13.33		chr12:1-605886
7p11.2		chr7:54888060-55205929
8p23.2		chr8:4993944-5001641
8q24.12		chr8:122208528-122239169
8p12		chr8:36981731-37716301
5p15.2		chr5:13659039-15210940
10p11.21		chr10:35074847-35469974
14q23.2		chr14:61922478-62321423
9p21.1		chr9:31568898-31803849
6p24.3		chr6:7469233-7587193
2p11.2		chr2:85343125-85970702
2q24.3		chr2:165491226-165903111
20p12.2		chr20:10451892-11654335
20q13.2		chr20:52721957-52854653
19q12		chr19:30530936-30776391
10q21.1		chr10:55506698-65461005
5p13.2		chr5:36212218-36345590
#VALUE!		wide peak boundaries
11q13.3		chr11:69889604-70002885
3q28		chr3:190233839-190297244
13q22.1		chr13:73904231-74055232
15q11.2		chr15:22380933-22441820
11q22.2		chr11:101828416-102392655
1q31.1		chr1:185468920-185520599
12q14.1		chr12:59418827-59513190
1p31.3		chr1:66762738-66812099
8q24.21		chr8:128624619-128707294
2p24.2		chr2:17635668-17792214
4q13.3		chr4:74554931-74770220
1q32.1		chr1:201251317-201372478
2q31.2		chr2:171753525-199052599
12p13.33		chr12:1-605886
7p11.2		chr7:54888060-55205929
8p23.2		chr8:4993944-5001641
8q24.12		chr8:122208528-122239169
8p12		chr8:36981731-37716301
5p15.2		chr5:13659039-15210940
10p11.21		chr10:35074847-35469974
14q23.2		chr14:61922478-62321423
9p21.1		chr9:31568898-31803849
6p24.3		chr6:7469233-7587193
2p11.2		chr2:85343125-85970702
2q24.3		chr2:165491226-165903111
20p12.2		chr20:10451892-11654335
20q13.2		chr20:52721957-52854653
19q12		chr19:30530936-30776391
10q21.1		chr10:55506698-65461005
5p13.2		chr5:36212218-36345590
#VALUE!		wide peak boundaries
11q13.3		chr11:69889604-70002885
3q28		chr3:190233839-190297244
13q22.1		chr13:73904231-74055232
15q11.2		chr15:22380933-22441820
11q22.2		chr11:101828416-102392655
1q31.1		chr1:185468920-185520599
12q14.1		chr12:59418827-59513190
1p31.3		chr1:66762738-66812099
8q24.21		chr8:128624619-128707294
2p24.2		chr2:17635668-17792214
4q13.3		chr4:74554931-74770220
1q32.1		chr1:201251317-201372478
2q31.2		chr2:171753525-199052599
12p13.33		chr12:1-605886
7p11.2		chr7:54888060-55205929
8p23.2		chr8:4993944-5001641
8q24.12		chr8:122208528-122239169
8p12		chr8:36981731-37716301
5p15.2		chr5:13659039-15210940
10p11.21		chr10:35074847-35469974
14q23.2		chr14:61922478-62321423
9p21.1		chr9:31568898-31803849
6p24.3		chr6:7469233-7587193
2p11.2		chr2:85343125-85970702
2q24.3		chr2:165491226-165903111
20p12.2		chr20:10451892-11654335
20q13.2		chr20:52721957-52854653
19q12		chr19:30530936-30776391
10q21.1		chr10:55506698-65461005
5p13.2		chr5:36212218-36345590
#VALUE!		wide peak boundaries
11q13.3		chr11:69889604-70002885
3q28		chr3:190233839-190297244
13q22.1		chr13:73904231-74055232
15q11.2		chr15:22380933-22441820
11q22.2		chr11:101828416-102392655
1q31.1		chr1:185468920-185520599
12q14.1		chr12:59418827-59513190
1p31.3		chr1:66762738-66812099
8q24.21		chr8:128624619-128707294
2p24.2		chr2:17635668-17792214
4q13.3		chr4:74554931-74770220
1q32.1		chr1:201251317-201372478
2q31.2		chr2:171753525-199052599
12p13.33		chr12:1-605886
7p11.2		chr7:54888060-55205929
8p23.2		chr8:4993944-5001641
8q24.12		chr8:122208528-122239169
8p12		chr8:36981731-37716301
5p15.2		chr5:13659039-15210940
10p11.21		chr10:35074847-35469974
14q23.2		chr14:61922478-62321423
9p21.1		chr9:31568898-31803849
6p24.3		chr6:7469233-7587193
2p11.2		chr2:85343125-85970702
2q24.3		chr2:165491226-165903111
20p12.2		chr20:10451892-11654335
20q13.2		chr20:52721957-52854653
19q12		chr19:30530936-30776391
10q21.1		chr10:55506698-65461005
5p13.2		chr5:36212218-36345590
#VALUE!		wide peak boundaries
11q13.3		chr11:69889604-70002885
3q28		chr3:190233839-190297244
13q22.1		chr13:73904231-74055232
15q11.2		chr15:22380933-22441820
11q22.2		chr11:101828416-102392655
1q31.1		chr1:185468920-185520599
12q14.1		chr12:59418827-59513190
1p31.3		chr1:66762738-66812099
8q24.21		chr8:128624619-128707294
2p24.2		chr2:17635668-17792214
4q13.3		chr4:74554931-74770220
1q32.1		chr1:201251317-201372478
2q31.2		chr2:171753525-199052599
12p13.33		chr12:1-605886
7p11.2		chr7:54888060-55205929
8p23.2		chr8:4993944-5001641
8q24.12		chr8:122208528-122239169
8p12		chr8:36981731-37716301
5p15.2		chr5:13659039-15210940
10p11.21		chr10:35074847-35469974
14q23.2		chr14:61922478-62321423
9p21.1		chr9:31568898-31803849
6p24.3		chr6:7469233-7587193
2p11.2		chr2:85343125-85970702
2q24.3		chr2:165491226-165903111
20p12.2		chr20:10451892-11654335
20q13.2		chr20:52721957-52854653
19q12		chr19:30530936-30776391
10q21.1		chr10:55506698-65461005
5p13.2		chr5:36212218-36345590
#VALUE!		wide peak boundaries
11q13.3		chr11:69889604-70002885
3q28		chr3:190233839-190297244
13q22.1		chr13:73904231-74055232
15q11.2		chr15:22380933-22441820
11q22.2		chr11:101828416-102392655
1q31.1		chr1:185468920-185520599
12q14.1		chr12:59418827-59513190
1p31.3		chr1:66762738-66812099
8q24.21		chr8:128624619-128707294
2p24.2		chr2:17635668-17792214
4q13.3		chr4:74554931-74770220
1q32.1		chr1:201251317-201372478
2q31.2		chr2:171753525-199052599
12p13.33		chr12:1-605886
7p11.2		chr7:54888060-55205929
8p23.2		chr8:4993944-5001641
8q24.12		chr8:122208528-122239169
8p12		chr8:36981731-37716301
5p15.2		chr5:13659039-15210940
10p11.21		chr10:35074847-35469974
14q23.2		chr14:61922478-62321423
9p21.1		chr9:31568898-31803849
6p24.3		chr6:7469233-7587193
2p11.2		chr2:85343125-85970702
2q24.3		chr2:165491226-165903111
20p12.2		chr20:10451892-11654335
20q13.2		chr20:52721957-52854653
19q12		chr19:30530936-30776391
10q21.1		chr10:55506698-65461005
5p13.2		chr5:36212218-36345590
#VALUE!		wide peak boundaries
11q13.3		chr11:69889604-70002885
3q28		chr3:190233839-190297244
13q22.1		chr13:73904231-74055232
15q11.2		chr15:22380933-22441820
11q22.2		chr11:101828416-102392655
1q31.1		chr1:185468920-185520599
12q14.1		chr12:59418827-59513190
1p31.3		chr1:66762738-66812099
8q24.21		chr8:128624619-128707294
2p24.2		chr2:17635668-17792214
4q13.3		chr4:74554931-74770220
1q32.1		chr1:201251317-201372478
2q31.2		chr2:171753525-199052599
12p13.33		chr12:1-605886
7p11.2		chr7:54888060-55205929
8p23.2		chr8:4993944-5001641
8q24.12		chr8:122208528-122239169
8p12		chr8:36981731-37716301
5p15.2		chr5:13659039-15210940
10p11.21		chr10:35074847-35469974
14q23.2		chr14:61922478-62321423
9p21.1		chr9:31568898-31803849
6p24.3		chr6:7469233-7587193
2p11.2		chr2:85343125-85970702
2q24.3		chr2:165491226-165903111
20p12.2		chr20:10451892-11654335
20q13.2		chr20:52721957-52854653
19q12		chr19:30530936-30776391
10q21.1		chr10:55506698-65461005
5p13.2		chr5:36212218-36345590
#VALUE!		wide peak boundaries
11q13.3		chr11:69889604-70002885
3q28		chr3:190233839-190297244
13q22.1		chr13:73904231-74055232
15q11.2		chr15:22380933-22441820
11q22.2		chr11:101828416-102392655
1q31.1		chr1:185468920-185520599
12q14.1		chr12:59418827-59513190
1p31.3		chr1:66762738-66812099
8q24.21		chr8:128624619-128707294
2p24.2		chr2:17635668-17792214
4q13.3		chr4:74554931-74770220
1q32.1		chr1:201251317-201372478
2q31.2		chr2:171753525-199052599
12p13.33		chr12:1-605886
7p11.2		chr7:54888060-55205929
8p23.2		chr8:4993944-5001641
8q24.12		chr8:122208528-122239169
8p12		chr8:36981731-37716301
5p15.2		chr5:13659039-15210940
10p11.21		chr10:35074847-35469974
14q23.2		chr14:61922478-62321423
9p21.1		chr9:31568898-31803849
6p24.3		chr6:7469233-7587193
2p11.2		chr2:85343125-85970702
2q24.3		chr2:165491226-165903111
20p12.2		chr20:10451892-11654335
20q13.2		chr20:52721957-52854653
19q12		chr19:30530936-30776391
10q21.1		chr10:55506698-65461005
5p13.2		chr5:36212218-36345590
#VALUE!		wide peak boundaries
11q13.3		chr11:69889604-70002885
3q28		chr3:190233839-190297244
13q22.1		chr13:73904231-74055232
15q11.2		chr15:22380933-22441820
11q22.2		chr11:101828416-102392655
1q31.1		chr1:185468920-185520599
12q14.1		chr12:59418827-59513190
1p31.3		chr1:66762738-66812099
8q24.21		chr8:128624619-128707294
2p24.2		chr2:17635668-17792214
4q13.3		chr4:74554931-74770220
1q32.1		chr1:201251317-201372478
2q31.2		chr2:171753525-199052599
12p13.33		chr12:1-605886
7p11.2		chr7:54888060-55205929
8p23.2		chr8:4993944-5001641
8q24.12		chr8:122208528-122239169
8p12		chr8:36981731-37716301
5p15.2		chr5:13659039-15210940
10p11.21		chr10:35074847-35469974
14q23.2		chr14:61922478-62321423
9p21.1		chr9:31568898-31803849
6p24.3		chr6:7469233-7587193
2p11.2		chr2:85343125-85970702
2q24.3		chr2:165491226-165903111
20p12.2		chr20:10451892-11654335
20q13.2		chr20:52721957-52854653
19q12		chr19:30530936-30776391
10q21.1		chr10:55506698-65461005
5p13.2		chr5:36212218-36345590
#VALUE!		wide peak boundaries
11q13.3		chr11:69889604-70002885
3q28		chr3:190233839-190297244
13q22.1		chr13:73904231-74055232
15q11.2		chr15:22380933-22441820
11q22.2		chr11:101828416-102392655
1q31.1		chr1:185468920-185520599
12q14.1		chr12:59418827-59513190
1p31.3		chr1:66762738-66812099
8q24.21		chr8:128624619-128707294
2p24.2		chr2:17635668-17792214
4q13.3		chr4:74554931-74770220
1q32.1		chr1:201251317-201372478
2q31.2		chr2:171753525-199052599
12p13.33		chr12:1-605886
7p11.2		chr7:54888060-55205929
8p23.2		chr8:4993944-5001641
8q24.12		chr8:122208528-122239169
8p12		chr8:36981731-37716301
5p15.2		chr5:13659039-15210940
10p11.21		chr10:35074847-35469974
14q23.2		chr14:61922478-62321423
9p21.1		chr9:31568898-31803849
6p24.3		chr6:7469233-7587193
2p11.2		chr2:85343125-85970702
2q24.3		chr2:165491226-165903111
20p12.2		chr20:10451892-11654335
20q13.2		chr20:52721957-52854653
19q12		chr19:30530936-30776391
10q21.1		chr10:55506698-65461005
5p13.2		chr5:36212218-36345590
#VALUE!		wide peak boundaries
11q13.3		chr11:69889604-70002885
3q28		chr3:190233839-190297244
13q22.1		chr13:73904231-74055232
15q11.2		chr15:22380933-22441820
11q22.2		chr11:101828416-102392655
1q31.1		chr1:185468920-185520599
12q14.1		chr12:59418827-59513190
1p31.3		chr1:66762738-66812099
8q24.21		chr8:128624619-128707294
2p24.2		chr2:17635668-17792214
4q13.3		chr4:74554931-74770220
1q32.1		chr1:201251317-201372478
2q31.2		chr2:171753525-199052599
12p13.33		chr12:1-605886
7p11.2		chr7:54888060-55205929
8p23.2		chr8:4993944-5001641
8q24.12		chr8:122208528-122239169
8p12		chr8:36981731-37716301
5p15.2		chr5:13659039-15210940
10p11.21		chr10:35074847-35469974
14q23.2		chr14:61922478-62321423
9p21.1		chr9:31568898-31803849
6p24.3		chr6:7469233-7587193
2p11.2		chr2:85343125-85970702
2q24.3		chr2:165491226-165903111
20p12.2		chr20:10451892-11654335
20q13.2		chr20:52721957-52854653
19q12		chr19:30530936-30776391
10q21.1		chr10:55506698-65461005
5p13.2		chr5:36212218-36345590
#VALUE!		wide peak boundaries
11q13.3		chr11:69889604-70002885
3q28		chr3:190233839-190297244
13q22.1		chr13:73904231-74055232
15q11.2		chr15:22380933-22441820
11q22.2		chr11:101828416-102392655
1q31.1		chr1:185468920-185520599
12q14.1		chr12:59418827-59513190
1p31.3		chr1:66762738-66812099
8q24.21		chr8:128624619-128707294
2p24.2		chr2:17635668-17792214
4q13.3		chr4:74554931-74770220
1q32.1		chr1:201251317-201372478
2q31.2		chr2:171753525-199052599
12p13.33		chr12:1-605886
7p11.2		chr7:54888060-55205929
8p23.2		chr8:4993944-5001641
8q24.12		chr8:122208528-122239169
8p12		chr8:36981731-37716301
5p15.2		chr5:13659039-15210940
10p11.21		chr10:35074847-35469974
14q23.2		chr14:61922478-62321423
9p21.1		chr9:31568898-31803849
6p24.3		chr6:7469233-7587193
2p11.2		chr2:85343125-85970702
2q24.3		chr2:165491226-165903111
20p12.2		chr20:10451892-11654335
20q13.2		chr20:52721957-52854653
19q12		chr19:30530936-30776391
10q21.1		chr10:55506698-65461005
5p13.2		chr5:36212218-36345590
#VALUE!		wide peak boundaries
11q13.3		chr11:69889604-70002885
3q28		chr3:190233839-190297244
13q22.1		chr13:73904231-74055232
15q11.2		chr15:22380933-22441820
11q22.2		chr11:101828416-102392655
1q31.1		chr1:185468920-185520599
12q14.1		chr12:59418827-59513190
1p31.3		chr1:66762738-66812099
8q24.21		chr8:128624619-128707294
2p24.2		chr2:17635668-17792214
4q13.3		chr4:74554931-74770220
1q32.1		chr1:201251317-201372478
2q31.2		chr2:171753525-199052599
12p13.33		chr12:1-605886
7p11.2		chr7:54888060-55205929
8p23.2		chr8:4993944-5001641
8q24.12		chr8:122208528-122239169
8p12		chr8:36981731-37716301
5p15.2		chr5:13659039-15210940
10p11.21		chr10:35074847-35469974
14q23.2		chr14:61922478-62321423
9p21.1		chr9:31568898-31803849
6p24.3		chr6:7469233-7587193
2p11.2		chr2:85343125-85970702
2q24.3		chr2:165491226-165903111
20p12.2		chr20:10451892-11654335
20q13.2		chr20:52721957-52854653
19q12		chr19:30530936-30776391
10q21.1		chr10:55506698-65461005
5p13.2		chr5:36212218-36345590
#VALUE!		wide peak boundaries
11q13.3		chr11:69889604-70002885
3q28		chr3:190233839-190297244
13q22.1		chr13:73904231-74055232
15q11.2		chr15:22380933-22441820
11q22.2		chr11:101828416-102392655
1q31.1		chr1:185468920-185520599
12q14.1		chr12:59418827-59513190
1p31.3		chr1:66762738-66812099
8q24.21		chr8:128624619-128707294
2p24.2		chr2:17635668-17792214
4q13.3		chr4:74554931-74770220
1q32.1		chr1:201251317-201372478
2q31.2		chr2:171753525-199052599
12p13.33		chr12:1-605886
7p11.2		chr7:54888060-55205929
8p23.2		chr8:4993944-5001641
8q24.12		chr8:122208528-122239169
8p12		chr8:36981731-37716301
5p15.2		chr5:13659039-15210940
10p11.21		chr10:35074847-35469974
14q23.2		chr14:61922478-62321423
9p21.1		chr9:31568898-31803849
6p24.3		chr6:7469233-7587193
2p11.2		chr2:85343125-85970702
2q24.3		chr2:165491226-165903111
20p12.2		chr20:10451892-11654335
20q13.2		chr20:52721957-52854653
19q12		chr19:30530936-30776391
10q21.1		chr10:55506698-65461005
5p13.2		chr5:36212218-36345590
#VALUE!		wide peak boundaries
11q13.3		chr11:69889604-70002885
3q28		chr3:190233839-190297244
13q22.1		chr13:73904231-74055232
15q11.2		chr15:22380933-22441820
11q22.2		chr11:101828416-102392655
1q31.1		chr1:185468920-185520599
12q14.1		chr12:59418827-59513190
1p31.3		chr1:66762738-66812099
8q24.21		chr8:128624619-128707294
2p24.2		chr2:17635668-17792214
4q13.3		chr4:74554931-74770220
1q32.1		chr1:201251317-201372478
2q31.2		chr2:171753525-199052599
12p13.33		chr12:1-605886
7p11.2		chr7:54888060-55205929
8p23.2		chr8:4993944-5001641
8q24.12		chr8:122208528-122239169
8p12		chr8:36981731-37716301
5p15.2		chr5:13659039-15210940
10p11.21		chr10:35074847-35469974
14q23.2		chr14:61922478-62321423
9p21.1		chr9:31568898-31803849
6p24.3		chr6:7469233-7587193
2p11.2		chr2:85343125-85970702
2q24.3		chr2:165491226-165903111
20p12.2		chr20:10451892-11654335
20q13.2		chr20:52721957-52854653
19q12		chr19:30530936-30776391
10q21.1		chr10:55506698-65461005
5p13.2		chr5:36212218-36345590
#VALUE!		wide peak boundaries
11q13.3		chr11:69889604-70002885
3q28		chr3:190233839-190297244
13q22.1		chr13:73904231-74055232
15q11.2		chr15:22380933-22441820
11q22.2		chr11:101828416-102392655
1q31.1		chr1:185468920-185520599
12q14.1		chr12:59418827-59513190
1p31.3		chr1:66762738-66812099
8q24.21		chr8:128624619-128707294
2p24.2		chr2:17635668-17792214
4q13.3		chr4:74554931-74770220
1q32.1		chr1:201251317-201372478
2q31.2		chr2:171753525-199052599
12p13.33		chr12:1-605886
7p11.2		chr7:54888060-55205929
8p23.2		chr8:4993944-5001641
8q24.12		chr8:122208528-122239169
8p12		chr8:36981731-37716301
5p15.2		chr5:13659039-15210940
10p11.21		chr10:35074847-35469974
14q23.2		chr14:61922478-62321423
9p21.1		chr9:31568898-31803849
6p24.3		chr6:7469233-7587193
2p11.2		chr2:85343125-85970702
2q24.3		chr2:165491226-165903111
20p12.2		chr20:10451892-11654335
20q13.2		chr20:52721957-52854653
19q12		chr19:30530936-30776391
10q21.1		chr10:55506698-65461005
5p13.2		chr5:36212218-36345590
#VALUE!		wide peak boundaries
11q13.3		chr11:69889604-70002885
3q28		chr3:190233839-190297244
13q22.1		chr13:73904231-74055232
15q11.2		chr15:22380933-22441820
11q22.2		chr11:101828416-102392655
1q31.1		chr1:185468920-185520599
12q14.1		chr12:59418827-59513190
1p31.3		chr1:66762738-66812099
8q24.21		chr8:128624619-128707294
2p24.2		chr2:17635668-17792214
4q13.3		chr4:74554931-74770220
1q32.1		chr1:201251317-201372478
2q31.2		chr2:171753525-199052599
12p13.33		chr12:1-605886
7p11.2		chr7:54888060-55205929
8p23.2		chr8:4993944-5001641
8q24.12		chr8:122208528-122239169
8p12		chr8:36981731-37716301
5p15.2		chr5:13659039-15210940
10p11.21		chr10:35074847-35469974
14q23.2		chr14:61922478-62321423
9p21.1		chr9:31568898-31803849
6p24.3		chr6:7469233-7587193
2p11.2		chr2:85343125-85970702
2q24.3		chr2:165491226-165903111
20p12.2		chr20:10451892-11654335
20q13.2		chr20:52721957-52854653
19q12		chr19:30530936-30776391
10q21.1		chr10:55506698-65461005
5p13.2		chr5:36212218-36345590
#VALUE!		wide peak boundaries
11q13.3		chr11:69889604-70002885
3q28		chr3:190233839-190297244
13q22.1		chr13:73904231-74055232
15q11.2		chr15:22380933-22441820
11q22.2		chr11:101828416-102392655
1q31.1		chr1:185468920-185520599
12q14.1		chr12:59418827-59513190
1p31.3		chr1:66762738-66812099
8q24.21		chr8:128624619-128707294
2p24.2		chr2:17635668-17792214
4q13.3		chr4:74554931-74770220
1q32.1		chr1:201251317-201372478
2q31.2		chr2:171753525-199052599
12p13.33		chr12:1-605886
7p11.2		chr7:54888060-55205929
8p23.2		chr8:4993944-5001641
8q24.12		chr8:122208528-122239169
8p12		chr8:36981731-37716301
5p15.2		chr5:13659039-15210940
10p11.21		chr10:35074847-35469974
14q23.2		chr14:61922478-62321423
9p21.1		chr9:31568898-31803849
6p24.3		chr6:7469233-7587193
2p11.2		chr2:85343125-85970702
2q24.3		chr2:165491226-165903111
20p12.2		chr20:10451892-11654335
20q13.2		chr20:52721957-52854653
19q12		chr19:30530936-30776391
10q21.1		chr10:55506698-65461005
5p13.2		chr5:36212218-36345590
#VALUE!		wide peak boundaries
11q13.3		chr11:69889604-70002885
3q28		chr3:190233839-190297244
13q22.1		chr13:73904231-74055232
15q11.2		chr15:22380933-22441820
11q22.2		chr11:101828416-102392655
1q31.1		chr1:185468920-185520599
12q14.1		chr12:59418827-59513190
1p31.3		chr1:66762738-66812099
8q24.21		chr8:128624619-128707294
2p24.2		chr2:17635668-17792214
4q13.3		chr4:74554931-74770220
1q32.1		chr1:201251317-201372478
2q31.2		chr2:171753525-199052599
12p13.33		chr12:1-605886
7p11.2		chr7:54888060-55205929
8p23.2		chr8:4993944-5001641
8q24.12		chr8:122208528-122239169
8p12		chr8:36981731-37716301
5p15.2		chr5:13659039-15210940
10p11.21		chr10:35074847-35469974
14q23.2		chr14:61922478-62321423
9p21.1		chr9:31568898-31803849
6p24.3		chr6:7469233-7587193
2p11.2		chr2:85343125-85970702
2q24.3		chr2:165491226-165903111
20p12.2		chr20:10451892-11654335
20q13.2		chr20:52721957-52854653
19q12		chr19:30530936-30776391
10q21.1		chr10:55506698-65461005
5p13.2		chr5:36212218-36345590
#VALUE!		wide peak boundaries
11q13.3		chr11:69889604-70002885
3q28		chr3:190233839-190297244
13q22.1		chr13:73904231-74055232
15q11.2		chr15:22380933-22441820
11q22.2		chr11:101828416-102392655
1q31.1		chr1:185468920-185520599
12q14.1		chr12:59418827-59513190
1p31.3		chr1:66762738-66812099
8q24.21		chr8:128624619-128707294
2p24.2		chr2:17635668-17792214
4q13.3		chr4:74554931-74770220
1q32.1		chr1:201251317-201372478
2q31.2		chr2:171753525-199052599
12p13.33		chr12:1-605886
7p11.2		chr7:54888060-55205929
8p23.2		chr8:4993944-5001641
8q24.12		chr8:122208528-122239169
8p12		chr8:36981731-37716301
5p15.2		chr5:13659039-15210940
10p11.21		chr10:35074847-35469974
14q23.2		chr14:61922478-62321423
9p21.1		chr9:31568898-31803849
6p24.3		chr6:7469233-7587193
2p11.2		chr2:85343125-85970702
2q24.3		chr2:165491226-165903111
20p12.2		chr20:10451892-11654335
20q13.2		chr20:52721957-52854653
19q12		chr19:30530936-30776391
10q21.1		chr10:55506698-65461005
5p13.2		chr5:36212218-36345590
#VALUE!		wide peak boundaries
11q13.3		chr11:69889604-70002885
3q28		chr3:190233839-190297244
13q22.1		chr13:73904231-74055232
15q11.2		chr15:22380933-22441820
11q22.2		chr11:101828416-102392655
1q31.1		chr1:185468920-185520599
12q14.1		chr12:59418827-59513190
1p31.3		chr1:66762738-66812099
8q24.21		chr8:128624619-128707294
2p24.2		chr2:17635668-17792214
4q13.3		chr4:74554931-74770220
1q32.1		chr1:201251317-201372478
2q31.2		chr2:171753525-199052599
12p13.33		chr12:1-605886
7p11.2		chr7:54888060-55205929
8p23.2		chr8:4993944-5001641
8q24.12		chr8:122208528-122239169
8p12		chr8:36981731-37716301
5p15.2		chr5:13659039-15210940
10p11.21		chr10:35074847-35469974
14q23.2		chr14:61922478-62321423
9p21.1		chr9:31568898-31803849
6p24.3		chr6:7469233-7587193
2p11.2		chr2:85343125-85970702
2q24.3		chr2:165491226-165903111
20p12.2		chr20:10451892-11654335
20q13.2		chr20:52721957-52854653
19q12		chr19:30530936-30776391
10q21.1		chr10:55506698-65461005
5p13.2		chr5:36212218-36345590
#VALUE!		wide peak boundaries
11q13.3		chr11:69889604-70002885
3q28		chr3:190233839-190297244
13q22.1		chr13:73904231-74055232
15q11.2		chr15:22380933-22441820
11q22.2		chr11:101828416-102392655
1q31.1		chr1:185468920-185520599
12q14.1		chr12:59418827-59513190
1p31.3		chr1:66762738-66812099
8q24.21		chr8:128624619-128707294
2p24.2		chr2:17635668-17792214
4q13.3		chr4:74554931-74770220
1q32.1		chr1:201251317-201372478
2q31.2		chr2:171753525-199052599
12p13.33		chr12:1-605886
7p11.2		chr7:54888060-55205929
8p23.2		chr8:4993944-5001641
8q24.12		chr8:122208528-122239169
8p12		chr8:36981731-37716301
5p15.2		chr5:13659039-15210940
10p11.21		chr10:35074847-35469974
14q23.2		chr14:61922478-62321423
9p21.1		chr9:31568898-31803849
6p24.3		chr6:7469233-7587193
2p11.2		chr2:85343125-85970702
2q24.3		chr2:165491226-165903111
20p12.2		chr20:10451892-11654335
20q13.2		chr20:52721957-52854653
19q12		chr19:30530936-30776391
10q21.1		chr10:55506698-65461005
5p13.2		chr5:36212218-36345590
#VALUE!		wide peak boundaries
11q13.3		chr11:69889604-70002885
3q28		chr3:190233839-190297244
13q22.1		chr13:73904231-74055232
15q11.2		chr15:22380933-22441820
11q22.2		chr11:101828416-102392655
1q31.1		chr1:185468920-185520599
12q14.1		chr12:59418827-59513190
1p31.3		chr1:66762738-66812099
8q24.21		chr8:128624619-128707294
2p24.2		chr2:17635668-17792214
4q13.3		chr4:74554931-74770220
1q32.1		chr1:201251317-201372478
2q31.2		chr2:171753525-199052599
12p13.33		chr12:1-605886
7p11.2		chr7:54888060-55205929
8p23.2		chr8:4993944-5001641
8q24.12		chr8:122208528-122239169
8p12		chr8:36981731-37716301
5p15.2		chr5:13659039-15210940
10p11.21		chr10:35074847-35469974
14q23.2		chr14:61922478-62321423
9p21.1		chr9:31568898-31803849
6p24.3		chr6:7469233-7587193
2p11.2		chr2:85343125-85970702
2q24.3		chr2:165491226-165903111
20p12.2		chr20:10451892-11654335
20q13.2		chr20:52721957-52854653
19q12		chr19:30530936-30776391
10q21.1		chr10:55506698-65461005
5p13.2		chr5:36212218-36345590
#VALUE!		wide peak boundaries
11q13.3		chr11:69889604-70002885
3q28		chr3:190233839-190297244
13q22.1		chr13:73904231-74055232
15q11.2		chr15:22380933-22441820
11q22.2		chr11:101828416-102392655
1q31.1		chr1:185468920-185520599
12q14.1		chr12:59418827-59513190
1p31.3		chr1:66762738-66812099
8q24.21		chr8:128624619-128707294
2p24.2		chr2:17635668-17792214
4q13.3		chr4:74554931-74770220
1q32.1		chr1:201251317-201372478
2q31.2		chr2:171753525-199052599
12p13.33		chr12:1-605886
7p11.2		chr7:54888060-55205929
8p23.2		chr8:4993944-5001641
8q24.12		chr8:122208528-122239169
8p12		chr8:36981731-37716301
5p15.2		chr5:13659039-15210940
10p11.21		chr10:35074847-35469974
14q23.2		chr14:61922478-62321423
9p21.1		chr9:31568898-31803849
6p24.3		chr6:7469233-7587193
2p11.2		chr2:85343125-85970702
2q24.3		chr2:165491226-165903111
20p12.2		chr20:10451892-11654335
20q13.2		chr20:52721957-52854653
19q12		chr19:30530936-30776391
10q21.1		chr10:55506698-65461005
5p13.2		chr5:36212218-36345590
#VALUE!		wide peak boundaries
11q13.3		chr11:69889604-70002885
3q28		chr3:190233839-190297244
13q22.1		chr13:73904231-74055232
15q11.2		chr15:22380933-22441820
11q22.2		chr11:101828416-102392655
1q31.1		chr1:185468920-185520599
12q14.1		chr12:59418827-59513190
1p31.3		chr1:66762738-66812099
8q24.21		chr8:128624619-128707294
2p24.2		chr2:17635668-17792214
4q13.3		chr4:74554931-74770220
1q32.1		chr1:201251317-201372478
2q31.2		chr2:171753525-199052599
12p13.33		chr12:1-605886
7p11.2		chr7:54888060-55205929
8p23.2		chr8:4993944-5001641
8q24.12		chr8:122208528-122239169
8p12		chr8:36981731-37716301
5p15.2		chr5:13659039-15210940
10p11.21		chr10:35074847-35469974
14q23.2		chr14:61922478-62321423
9p21.1		chr9:31568898-31803849
6p24.3		chr6:7469233-7587193
2p11.2		chr2:85343125-85970702
2q24.3		chr2:165491226-165903111
20p12.2		chr20:10451892-11654335
20q13.2		chr20:52721957-52854653
19q12		chr19:30530936-30776391
10q21.1		chr10:55506698-65461005
5p13.2		chr5:36212218-36345590
#VALUE!		wide peak boundaries
11q13.3		chr11:69889604-70002885
3q28		chr3:190233839-190297244
13q22.1		chr13:73904231-74055232
15q11.2		chr15:22380933-22441820
11q22.2		chr11:101828416-102392655
1q31.1		chr1:185468920-185520599
12q14.1		chr12:59418827-59513190
1p31.3		chr1:66762738-66812099
8q24.21		chr8:128624619-128707294
2p24.2		chr2:17635668-17792214
4q13.3		chr4:74554931-74770220
1q32.1		chr1:201251317-201372478
2q31.2		chr2:171753525-199052599
12p13.33		chr12:1-605886
7p11.2		chr7:54888060-55205929
8p23.2		chr8:4993944-5001641
8q24.12		chr8:122208528-122239169
8p12		chr8:36981731-37716301
5p15.2		chr5:13659039-15210940
10p11.21		chr10:35074847-35469974
14q23.2		chr14:61922478-62321423
9p21.1		chr9:31568898-31803849
6p24.3		chr6:7469233-7587193
2p11.2		chr2:85343125-85970702
2q24.3		chr2:165491226-165903111
20p12.2		chr20:10451892-11654335
20q13.2		chr20:52721957-52854653
19q12		chr19:30530936-30776391
10q21.1		chr10:55506698-65461005
5p13.2		chr5:36212218-36345590
#VALUE!		wide peak boundaries
11q13.3		chr11:69889604-70002885
3q28		chr3:190233839-190297244
13q22.1		chr13:73904231-74055232
15q11.2		chr15:22380933-22441820
11q22.2		chr11:101828416-102392655
1q31.1		chr1:185468920-185520599
12q14.1		chr12:59418827-59513190
1p31.3		chr1:66762738-66812099
8q24.21		chr8:128624619-128707294
2p24.2		chr2:17635668-17792214
4q13.3		chr4:74554931-74770220
1q32.1		chr1:201251317-201372478
2q31.2		chr2:171753525-199052599
12p13.33		chr12:1-605886
7p11.2		chr7:54888060-55205929
8p23.2		chr8:4993944-5001641
8q24.12		chr8:122208528-122239169
8p12		chr8:36981731-37716301
5p15.2		chr5:13659039-15210940
10p11.21		chr10:35074847-35469974
14q23.2		chr14:61922478-62321423
9p21.1		chr9:31568898-31803849
6p24.3		chr6:7469233-7587193
2p11.2		chr2:85343125-85970702
2q24.3		chr2:165491226-165903111
20p12.2		chr20:10451892-11654335
20q13.2		chr20:52721957-52854653
19q12		chr19:30530936-30776391
10q21.1		chr10:55506698-65461005
5p13.2		chr5:36212218-36345590
#VALUE!		wide peak boundaries
11q13.3		chr11:69889604-70002885
3q28		chr3:190233839-190297244
13q22.1		chr13:73904231-74055232
15q11.2		chr15:22380933-22441820
11q22.2		chr11:101828416-102392655
1q31.1		chr1:185468920-185520599
12q14.1		chr12:59418827-59513190
1p31.3		chr1:66762738-66812099
8q24.21		chr8:128624619-128707294
2p24.2		chr2:17635668-17792214
4q13.3		chr4:74554931-74770220
1q32.1		chr1:201251317-201372478
2q31.2		chr2:171753525-199052599
12p13.33		chr12:1-605886
7p11.2		chr7:54888060-55205929
8p23.2		chr8:4993944-5001641
8q24.12		chr8:122208528-122239169
8p12		chr8:36981731-37716301
5p15.2		chr5:13659039-15210940
10p11.21		chr10:35074847-35469974
14q23.2		chr14:61922478-62321423
9p21.1		chr9:31568898-31803849
6p24.3		chr6:7469233-7587193
2p11.2		chr2:85343125-85970702
2q24.3		chr2:165491226-165903111
20p12.2		chr20:10451892-11654335
20q13.2		chr20:52721957-52854653
19q12		chr19:30530936-30776391
10q21.1		chr10:55506698-65461005
5p13.2		chr5:36212218-36345590
#VALUE!		wide peak boundaries
11q13.3		chr11:69889604-70002885
3q28		chr3:190233839-190297244
13q22.1		chr13:73904231-74055232
15q11.2		chr15:22380933-22441820
11q22.2		chr11:101828416-102392655
1q31.1		chr1:185468920-185520599
12q14.1		chr12:59418827-59513190
1p31.3		chr1:66762738-66812099
8q24.21		chr8:128624619-128707294
2p24.2		chr2:17635668-17792214
4q13.3		chr4:74554931-74770220
1q32.1		chr1:201251317-201372478
2q31.2		chr2:171753525-199052599
12p13.33		chr12:1-605886
7p11.2		chr7:54888060-55205929
8p23.2		chr8:4993944-5001641
8q24.12		chr8:122208528-122239169
8p12		chr8:36981731-37716301
5p15.2		chr5:13659039-15210940
10p11.21		chr10:35074847-35469974
14q23.2		chr14:61922478-62321423
9p21.1		chr9:31568898-31803849
6p24.3		chr6:7469233-7587193
2p11.2		chr2:85343125-85970702
2q24.3		chr2:165491226-165903111
20p12.2		chr20:10451892-11654335
20q13.2		chr20:52721957-52854653
19q12		chr19:30530936-30776391
10q21.1		chr10:55506698-65461005
5p13.2		chr5:36212218-36345590
#VALUE!		wide peak boundaries
11q13.3		chr11:69889604-70002885
3q28		chr3:190233839-190297244
13q22.1		chr13:73904231-74055232
15q11.2		chr15:22380933-22441820
11q22.2		chr11:101828416-102392655
1q31.1		chr1:185468920-185520599
12q14.1		chr12:59418827-59513190
1p31.3		chr1:66762738-66812099
8q24.21		chr8:128624619-128707294
2p24.2		chr2:17635668-17792214
4q13.3		chr4:74554931-74770220
1q32.1		chr1:201251317-201372478
2q31.2		chr2:171753525-199052599
12p13.33		chr12:1-605886
7p11.2		chr7:54888060-55205929
8p23.2		chr8:4993944-5001641
8q24.12		chr8:122208528-122239169
8p12		chr8:36981731-37716301
5p15.2		chr5:13659039-15210940
10p11.21		chr10:35074847-35469974
14q23.2		chr14:61922478-62321423
9p21.1		chr9:31568898-31803849
6p24.3		chr6:7469233-7587193
2p11.2		chr2:85343125-85970702
2q24.3		chr2:165491226-165903111
20p12.2		chr20:10451892-11654335
20q13.2		chr20:52721957-52854653
19q12		chr19:30530936-30776391
10q21.1		chr10:55506698-65461005
5p13.2		chr5:36212218-36345590
#VALUE!		wide peak boundaries
11q13.3		chr11:69889604-70002885
3q28		chr3:190233839-190297244
13q22.1		chr13:73904231-74055232
15q11.2		chr15:22380933-22441820
11q22.2		chr11:101828416-102392655
1q31.1		chr1:185468920-185520599
12q14.1		chr12:59418827-59513190
1p31.3		chr1:66762738-66812099
8q24.21		chr8:128624619-128707294
2p24.2		chr2:17635668-17792214
4q13.3		chr4:74554931-74770220
1q32.1		chr1:201251317-201372478
2q31.2		chr2:171753525-199052599
12p13.33		chr12:1-605886
7p11.2		chr7:54888060-55205929
8p23.2		chr8:4993944-5001641
8q24.12		chr8:122208528-122239169
8p12		chr8:36981731-37716301
5p15.2		chr5:13659039-15210940
10p11.21		chr10:35074847-35469974
14q23.2		chr14:61922478-62321423
9p21.1		chr9:31568898-31803849
6p24.3		chr6:7469233-7587193
2p11.2		chr2:85343125-85970702
2q24.3		chr2:165491226-165903111
20p12.2		chr20:10451892-11654335
20q13.2		chr20:52721957-52854653
19q12		chr19:30530936-30776391
10q21.1		chr10:55506698-65461005
5p13.2		chr5:36212218-36345590
#VALUE!		wide peak boundaries
11q13.3		chr11:69889604-70002885
3q28		chr3:190233839-190297244
13q22.1		chr13:73904231-74055232
15q11.2		chr15:22380933-22441820
11q22.2		chr11:101828416-102392655
1q31.1		chr1:185468920-185520599
12q14.1		chr12:59418827-59513190
1p31.3		chr1:66762738-66812099
8q24.21		chr8:128624619-128707294
2p24.2		chr2:17635668-17792214
4q13.3		chr4:74554931-74770220
1q32.1		chr1:201251317-201372478
2q31.2		chr2:171753525-199052599
12p13.33		chr12:1-605886
7p11.2		chr7:54888060-55205929
8p23.2		chr8:4993944-5001641
8q24.12		chr8:122208528-122239169
8p12		chr8:36981731-37716301
5p15.2		chr5:13659039-15210940
10p11.21		chr10:35074847-35469974
14q23.2		chr14:61922478-62321423
9p21.1		chr9:31568898-31803849
6p24.3		chr6:7469233-7587193
2p11.2		chr2:85343125-85970702
2q24.3		chr2:165491226-165903111
20p12.2		chr20:10451892-11654335
20q13.2		chr20:52721957-52854653
19q12		chr19:30530936-30776391
10q21.1		chr10:55506698-65461005
5p13.2		chr5:36212218-36345590
#VALUE!		wide peak boundaries
11q13.3		chr11:69889604-70002885
3q28		chr3:190233839-190297244
13q22.1		chr13:73904231-74055232
15q11.2		chr15:22380933-22441820
11q22.2		chr11:101828416-102392655
1q31.1		chr1:185468920-185520599
12q14.1		chr12:59418827-59513190
1p31.3		chr1:66762738-66812099
8q24.21		chr8:128624619-128707294
2p24.2		chr2:17635668-17792214
4q13.3		chr4:74554931-74770220
1q32.1		chr1:201251317-201372478
2q31.2		chr2:171753525-199052599
12p13.33		chr12:1-605886
7p11.2		chr7:54888060-55205929
8p23.2		chr8:4993944-5001641
8q24.12		chr8:122208528-122239169
8p12		chr8:36981731-37716301
5p15.2		chr5:13659039-15210940
10p11.21		chr10:35074847-35469974
14q23.2		chr14:61922478-62321423
9p21.1		chr9:31568898-31803849
6p24.3		chr6:7469233-7587193
2p11.2		chr2:85343125-85970702
2q24.3		chr2:165491226-165903111
20p12.2		chr20:10451892-11654335
20q13.2		chr20:52721957-52854653
19q12		chr19:30530936-30776391
10q21.1		chr10:55506698-65461005
5p13.2		chr5:36212218-36345590
#VALUE!		wide peak boundaries
11q13.3		chr11:69889604-70002885
3q28		chr3:190233839-190297244
13q22.1		chr13:73904231-74055232
15q11.2		chr15:22380933-22441820
11q22.2		chr11:101828416-102392655
1q31.1		chr1:185468920-185520599
12q14.1		chr12:59418827-59513190
1p31.3		chr1:66762738-66812099
8q24.21		chr8:128624619-128707294
2p24.2		chr2:17635668-17792214
4q13.3		chr4:74554931-74770220
1q32.1		chr1:201251317-201372478
2q31.2		chr2:171753525-199052599
12p13.33		chr12:1-605886
7p11.2		chr7:54888060-55205929
8p23.2		chr8:4993944-5001641
8q24.12		chr8:122208528-122239169
8p12		chr8:36981731-37716301
5p15.2		chr5:13659039-15210940
10p11.21		chr10:35074847-35469974
14q23.2		chr14:61922478-62321423
9p21.1		chr9:31568898-31803849
6p24.3		chr6:7469233-7587193
2p11.2		chr2:85343125-85970702
2q24.3		chr2:165491226-165903111
20p12.2		chr20:10451892-11654335
20q13.2		chr20:52721957-52854653
19q12		chr19:30530936-30776391
10q21.1		chr10:55506698-65461005
5p13.2		chr5:36212218-36345590
#VALUE!		wide peak boundaries
11q13.3		chr11:69889604-70002885
3q28		chr3:190233839-190297244
13q22.1		chr13:73904231-74055232
15q11.2		chr15:22380933-22441820
11q22.2		chr11:101828416-102392655
1q31.1		chr1:185468920-185520599
12q14.1		chr12:59418827-59513190
1p31.3		chr1:66762738-66812099
8q24.21		chr8:128624619-128707294
2p24.2		chr2:17635668-17792214
4q13.3		chr4:74554931-74770220
1q32.1		chr1:201251317-201372478
2q31.2		chr2:171753525-199052599
12p13.33		chr12:1-605886
7p11.2		chr7:54888060-55205929
8p23.2		chr8:4993944-5001641
8q24.12		chr8:122208528-122239169
8p12		chr8:36981731-37716301
5p15.2		chr5:13659039-15210940
10p11.21		chr10:35074847-35469974
14q23.2		chr14:61922478-62321423
9p21.1		chr9:31568898-31803849
6p24.3		chr6:7469233-7587193
2p11.2		chr2:85343125-85970702
2q24.3		chr2:165491226-165903111
20p12.2		chr20:10451892-11654335
20q13.2		chr20:52721957-52854653
19q12		chr19:30530936-30776391
10q21.1		chr10:55506698-65461005
5p13.2		chr5:36212218-36345590
#VALUE!		wide peak boundaries
11q13.3		chr11:69889604-70002885
3q28		chr3:190233839-190297244
13q22.1		chr13:73904231-74055232
15q11.2		chr15:22380933-22441820
11q22.2		chr11:101828416-102392655
1q31.1		chr1:185468920-185520599
12q14.1		chr12:59418827-59513190
1p31.3		chr1:66762738-66812099
8q24.21		chr8:128624619-128707294
2p24.2		chr2:17635668-17792214
4q13.3		chr4:74554931-74770220
1q32.1		chr1:201251317-201372478
2q31.2		chr2:171753525-199052599
12p13.33		chr12:1-605886
7p11.2		chr7:54888060-55205929
8p23.2		chr8:4993944-5001641
8q24.12		chr8:122208528-122239169
8p12		chr8:36981731-37716301
5p15.2		chr5:13659039-15210940
10p11.21		chr10:35074847-35469974
14q23.2		chr14:61922478-62321423
9p21.1		chr9:31568898-31803849
6p24.3		chr6:7469233-7587193
2p11.2		chr2:85343125-85970702
2q24.3		chr2:165491226-165903111
20p12.2		chr20:10451892-11654335
20q13.2		chr20:52721957-52854653
19q12		chr19:30530936-30776391
10q21.1		chr10:55506698-65461005
5p13.2		chr5:36212218-36345590
#VALUE!		wide peak boundaries
11q13.3		chr11:69889604-70002885
3q28		chr3:190233839-190297244
13q22.1		chr13:73904231-74055232
15q11.2		chr15:22380933-22441820
11q22.2		chr11:101828416-102392655
1q31.1		chr1:185468920-185520599
12q14.1		chr12:59418827-59513190
1p31.3		chr1:66762738-66812099
8q24.21		chr8:128624619-128707294
2p24.2		chr2:17635668-17792214
4q13.3		chr4:74554931-74770220
1q32.1		chr1:201251317-201372478
2q31.2		chr2:171753525-199052599
12p13.33		chr12:1-605886
7p11.2		chr7:54888060-55205929
8p23.2		chr8:4993944-5001641
8q24.12		chr8:122208528-122239169
8p12		chr8:36981731-37716301
5p15.2		chr5:13659039-15210940
10p11.21		chr10:35074847-35469974
14q23.2		chr14:61922478-62321423
9p21.1		chr9:31568898-31803849
6p24.3		chr6:7469233-7587193
2p11.2		chr2:85343125-85970702
2q24.3		chr2:165491226-165903111
20p12.2		chr20:10451892-11654335
20q13.2		chr20:52721957-52854653
19q12		chr19:30530936-30776391
10q21.1		chr10:55506698-65461005
5p13.2		chr5:36212218-36345590
#VALUE!		wide peak boundaries
11q13.3		chr11:69889604-70002885
3q28		chr3:190233839-190297244
13q22.1		chr13:73904231-74055232
15q11.2		chr15:22380933-22441820
11q22.2		chr11:101828416-102392655
1q31.1		chr1:185468920-185520599
12q14.1		chr12:59418827-59513190
1p31.3		chr1:66762738-66812099
8q24.21		chr8:128624619-128707294
2p24.2		chr2:17635668-17792214
4q13.3		chr4:74554931-74770220
1q32.1		chr1:201251317-201372478
2q31.2		chr2:171753525-199052599
12p13.33		chr12:1-605886
7p11.2		chr7:54888060-55205929
8p23.2		chr8:4993944-5001641
8q24.12		chr8:122208528-122239169
8p12		chr8:36981731-37716301
5p15.2		chr5:13659039-15210940
10p11.21		chr10:35074847-35469974
14q23.2		chr14:61922478-62321423
9p21.1		chr9:31568898-31803849
6p24.3		chr6:7469233-7587193
2p11.2		chr2:85343125-85970702
2q24.3		chr2:165491226-165903111
20p12.2		chr20:10451892-11654335
20q13.2		chr20:52721957-52854653
19q12		chr19:30530936-30776391
10q21.1		chr10:55506698-65461005
5p13.2		chr5:36212218-36345590
#VALUE!		wide peak boundaries
11q13.3		chr11:69889604-70002885
3q28		chr3:190233839-190297244
13q22.1		chr13:73904231-74055232
15q11.2		chr15:22380933-22441820
11q22.2		chr11:101828416-102392655
1q31.1		chr1:185468920-185520599
12q14.1		chr12:59418827-59513190
1p31.3		chr1:66762738-66812099
8q24.21		chr8:128624619-128707294
2p24.2		chr2:17635668-17792214
4q13.3		chr4:74554931-74770220
1q32.1		chr1:201251317-201372478
2q31.2		chr2:171753525-199052599
12p13.33		chr12:1-605886
7p11.2		chr7:54888060-55205929
8p23.2		chr8:4993944-5001641
8q24.12		chr8:122208528-122239169
8p12		chr8:36981731-37716301
5p15.2		chr5:13659039-15210940
10p11.21		chr10:35074847-35469974
14q23.2		chr14:61922478-62321423
9p21.1		chr9:31568898-31803849
6p24.3		chr6:7469233-7587193
2p11.2		chr2:85343125-85970702
2q24.3		chr2:165491226-165903111
20p12.2		chr20:10451892-11654335
20q13.2		chr20:52721957-52854653
19q12		chr19:30530936-30776391
10q21.1		chr10:55506698-65461005
5p13.2		chr5:36212218-36345590
#VALUE!		wide peak boundaries
11q13.3		chr11:69889604-70002885
3q28		chr3:190233839-190297244
13q22.1		chr13:73904231-74055232
15q11.2		chr15:22380933-22441820
11q22.2		chr11:101828416-102392655
1q31.1		chr1:185468920-185520599
12q14.1		chr12:59418827-59513190
1p31.3		chr1:66762738-66812099
8q24.21		chr8:128624619-128707294
2p24.2		chr2:17635668-17792214
4q13.3		chr4:74554931-74770220
1q32.1		chr1:201251317-201372478
2q31.2		chr2:171753525-199052599
12p13.33		chr12:1-605886
7p11.2		chr7:54888060-55205929
8p23.2		chr8:4993944-5001641
8q24.12		chr8:122208528-122239169
8p12		chr8:36981731-37716301
5p15.2		chr5:13659039-15210940
10p11.21		chr10:35074847-35469974
14q23.2		chr14:61922478-62321423
9p21.1		chr9:31568898-31803849
6p24.3		chr6:7469233-7587193
2p11.2		chr2:85343125-85970702
2q24.3		chr2:165491226-165903111
20p12.2		chr20:10451892-11654335
20q13.2		chr20:52721957-52854653
19q12		chr19:30530936-30776391
10q21.1		chr10:55506698-65461005
5p13.2		chr5:36212218-36345590
#VALUE!		wide peak boundaries
11q13.3		chr11:69889604-70002885
3q28		chr3:190233839-190297244
13q22.1		chr13:73904231-74055232
15q11.2		chr15:22380933-22441820
11q22.2		chr11:101828416-102392655
1q31.1		chr1:185468920-185520599
12q14.1		chr12:59418827-59513190
1p31.3		chr1:66762738-66812099
8q24.21		chr8:128624619-128707294
2p24.2		chr2:17635668-17792214
4q13.3		chr4:74554931-74770220
1q32.1		chr1:201251317-201372478
2q31.2		chr2:171753525-199052599
12p13.33		chr12:1-605886
7p11.2		chr7:54888060-55205929
8p23.2		chr8:4993944-5001641
8q24.12		chr8:122208528-122239169
8p12		chr8:36981731-37716301
5p15.2		chr5:13659039-15210940
10p11.21		chr10:35074847-35469974
14q23.2		chr14:61922478-62321423
9p21.1		chr9:31568898-31803849
6p24.3		chr6:7469233-7587193
2p11.2		chr2:85343125-85970702
2q24.3		chr2:165491226-165903111
20p12.2		chr20:10451892-11654335
20q13.2		chr20:52721957-52854653
19q12		chr19:30530936-30776391
10q21.1		chr10:55506698-65461005
5p13.2		chr5:36212218-36345590
#VALUE!		wide peak boundaries
11q13.3		chr11:69889604-70002885
3q28		chr3:190233839-190297244
13q22.1		chr13:73904231-74055232
15q11.2		chr15:22380933-22441820
11q22.2		chr11:101828416-102392655
1q31.1		chr1:185468920-185520599
12q14.1		chr12:59418827-59513190
1p31.3		chr1:66762738-66812099
8q24.21		chr8:128624619-128707294
2p24.2		chr2:17635668-17792214
4q13.3		chr4:74554931-74770220
1q32.1		chr1:201251317-201372478
2q31.2		chr2:171753525-199052599
12p13.33		chr12:1-605886
7p11.2		chr7:54888060-55205929
8p23.2		chr8:4993944-5001641
8q24.12		chr8:122208528-122239169
8p12		chr8:36981731-37716301
5p15.2		chr5:13659039-15210940
10p11.21		chr10:35074847-35469974
14q23.2		chr14:61922478-62321423
9p21.1		chr9:31568898-31803849
6p24.3		chr6:7469233-7587193
2p11.2		chr2:85343125-85970702
2q24.3		chr2:165491226-165903111
20p12.2		chr20:10451892-11654335
20q13.2		chr20:52721957-52854653
19q12		chr19:30530936-30776391
10q21.1		chr10:55506698-65461005
5p13.2		chr5:36212218-36345590
#VALUE!		wide peak boundaries
11q13.3		chr11:69889604-70002885
3q28		chr3:190233839-190297244
13q22.1		chr13:73904231-74055232
15q11.2		chr15:22380933-22441820
11q22.2		chr11:101828416-102392655
1q31.1		chr1:185468920-185520599
12q14.1		chr12:59418827-59513190
1p31.3		chr1:66762738-66812099
8q24.21		chr8:128624619-128707294
2p24.2		chr2:17635668-17792214
4q13.3		chr4:74554931-74770220
1q32.1		chr1:201251317-201372478
2q31.2		chr2:171753525-199052599
12p13.33		chr12:1-605886
7p11.2		chr7:54888060-55205929
8p23.2		chr8:4993944-5001641
8q24.12		chr8:122208528-122239169
8p12		chr8:36981731-37716301
5p15.2		chr5:13659039-15210940
10p11.21		chr10:35074847-35469974
14q23.2		chr14:61922478-62321423
9p21.1		chr9:31568898-31803849
6p24.3		chr6:7469233-7587193
2p11.2		chr2:85343125-85970702
2q24.3		chr2:165491226-165903111
20p12.2		chr20:10451892-11654335
20q13.2		chr20:52721957-52854653
19q12		chr19:30530936-30776391
10q21.1		chr10:55506698-65461005
5p13.2		chr5:36212218-36345590
#VALUE!		wide peak boundaries
11q13.3		chr11:69889604-70002885
3q28		chr3:190233839-190297244
13q22.1		chr13:73904231-74055232
15q11.2		chr15:22380933-22441820
11q22.2		chr11:101828416-102392655
1q31.1		chr1:185468920-185520599
12q14.1		chr12:59418827-59513190
1p31.3		chr1:66762738-66812099
8q24.21		chr8:128624619-128707294
2p24.2		chr2:17635668-17792214
4q13.3		chr4:74554931-74770220
1q32.1		chr1:201251317-201372478
2q31.2		chr2:171753525-199052599
12p13.33		chr12:1-605886
7p11.2		chr7:54888060-55205929
8p23.2		chr8:4993944-5001641
8q24.12		chr8:122208528-122239169
8p12		chr8:36981731-37716301
5p15.2		chr5:13659039-15210940
10p11.21		chr10:35074847-35469974
14q23.2		chr14:61922478-62321423
9p21.1		chr9:31568898-31803849
6p24.3		chr6:7469233-7587193
2p11.2		chr2:85343125-85970702
2q24.3		chr2:165491226-165903111
20p12.2		chr20:10451892-11654335
20q13.2		chr20:52721957-52854653
19q12		chr19:30530936-30776391
10q21.1		chr10:55506698-65461005
5p13.2		chr5:36212218-36345590
#VALUE!		wide peak boundaries
11q13.3		chr11:69889604-70002885
3q28		chr3:190233839-190297244
13q22.1		chr13:73904231-74055232
15q11.2		chr15:22380933-22441820
11q22.2		chr11:101828416-102392655
1q31.1		chr1:185468920-185520599
12q14.1		chr12:59418827-59513190
1p31.3		chr1:66762738-66812099
8q24.21		chr8:128624619-128707294
2p24.2		chr2:17635668-17792214
4q13.3		chr4:74554931-74770220
1q32.1		chr1:201251317-201372478
2q31.2		chr2:171753525-199052599
12p13.33		chr12:1-605886
7p11.2		chr7:54888060-55205929
8p23.2		chr8:4993944-5001641
8q24.12		chr8:122208528-122239169
8p12		chr8:36981731-37716301
5p15.2		chr5:13659039-15210940
10p11.21		chr10:35074847-35469974
14q23.2		chr14:61922478-62321423
9p21.1		chr9:31568898-31803849
6p24.3		chr6:7469233-7587193
2p11.2		chr2:85343125-85970702
2q24.3		chr2:165491226-165903111
20p12.2		chr20:10451892-11654335
20q13.2		chr20:52721957-52854653
19q12		chr19:30530936-30776391
10q21.1		chr10:55506698-65461005
5p13.2		chr5:36212218-36345590
#VALUE!		wide peak boundaries
11q13.3		chr11:69889604-70002885
3q28		chr3:190233839-190297244
13q22.1		chr13:73904231-74055232
15q11.2		chr15:22380933-22441820
11q22.2		chr11:101828416-102392655
1q31.1		chr1:185468920-185520599
12q14.1		chr12:59418827-59513190
1p31.3		chr1:66762738-66812099
8q24.21		chr8:128624619-128707294
2p24.2		chr2:17635668-17792214
4q13.3		chr4:74554931-74770220
1q32.1		chr1:201251317-201372478
2q31.2		chr2:171753525-199052599
12p13.33		chr12:1-605886
7p11.2		chr7:54888060-55205929
8p23.2		chr8:4993944-5001641
8q24.12		chr8:122208528-122239169
8p12		chr8:36981731-37716301
5p15.2		chr5:13659039-15210940
10p11.21		chr10:35074847-35469974
14q23.2		chr14:61922478-62321423
9p21.1		chr9:31568898-31803849
6p24.3		chr6:7469233-7587193
2p11.2		chr2:85343125-85970702
2q24.3		chr2:165491226-165903111
20p12.2		chr20:10451892-11654335
20q13.2		chr20:52721957-52854653
19q12		chr19:30530936-30776391
10q21.1		chr10:55506698-65461005
5p13.2		chr5:36212218-36345590
#VALUE!		wide peak boundaries
11q13.3		chr11:69889604-70002885
3q28		chr3:190233839-190297244
13q22.1		chr13:73904231-74055232
15q11.2		chr15:22380933-22441820
11q22.2		chr11:101828416-102392655
1q31.1		chr1:185468920-185520599
12q14.1		chr12:59418827-59513190
1p31.3		chr1:66762738-66812099
8q24.21		chr8:128624619-128707294
2p24.2		chr2:17635668-17792214
4q13.3		chr4:74554931-74770220
1q32.1		chr1:201251317-201372478
2q31.2		chr2:171753525-199052599
12p13.33		chr12:1-605886
7p11.2		chr7:54888060-55205929
8p23.2		chr8:4993944-5001641
8q24.12		chr8:122208528-122239169
8p12		chr8:36981731-37716301
5p15.2		chr5:13659039-15210940
10p11.21		chr10:35074847-35469974
14q23.2		chr14:61922478-62321423
9p21.1		chr9:31568898-31803849
6p24.3		chr6:7469233-7587193
2p11.2		chr2:85343125-85970702
2q24.3		chr2:165491226-165903111
20p12.2		chr20:10451892-11654335
20q13.2		chr20:52721957-52854653
19q12		chr19:30530936-30776391
10q21.1		chr10:55506698-65461005
5p13.2		chr5:36212218-36345590
#VALUE!		wide peak boundaries
11q13.3		chr11:69889604-70002885
3q28		chr3:190233839-190297244
13q22.1		chr13:73904231-74055232
15q11.2		chr15:22380933-22441820
11q22.2		chr11:101828416-102392655
1q31.1		chr1:185468920-185520599
12q14.1		chr12:59418827-59513190
1p31.3		chr1:66762738-66812099
8q24.21		chr8:128624619-128707294
2p24.2		chr2:17635668-17792214
4q13.3		chr4:74554931-74770220
1q32.1		chr1:201251317-201372478
2q31.2		chr2:171753525-199052599
12p13.33		chr12:1-605886
7p11.2		chr7:54888060-55205929
8p23.2		chr8:4993944-5001641
8q24.12		chr8:122208528-122239169
8p12		chr8:36981731-37716301
5p15.2		chr5:13659039-15210940
10p11.21		chr10:35074847-35469974
14q23.2		chr14:61922478-62321423
9p21.1		chr9:31568898-31803849
6p24.3		chr6:7469233-7587193
2p11.2		chr2:85343125-85970702
2q24.3		chr2:165491226-165903111
20p12.2		chr20:10451892-11654335
20q13.2		chr20:52721957-52854653
19q12		chr19:30530936-30776391
10q21.1		chr10:55506698-65461005
5p13.2		chr5:36212218-36345590
#VALUE!		wide peak boundaries
11q13.3		chr11:69889604-70002885
3q28		chr3:190233839-190297244
13q22.1		chr13:73904231-74055232
15q11.2		chr15:22380933-22441820
11q22.2		chr11:101828416-102392655
1q31.1		chr1:185468920-185520599
12q14.1		chr12:59418827-59513190
1p31.3		chr1:66762738-66812099
8q24.21		chr8:128624619-128707294
2p24.2		chr2:17635668-17792214
4q13.3		chr4:74554931-74770220
1q32.1		chr1:201251317-201372478
2q31.2		chr2:171753525-199052599
12p13.33		chr12:1-605886
7p11.2		chr7:54888060-55205929
8p23.2		chr8:4993944-5001641
8q24.12		chr8:122208528-122239169
8p12		chr8:36981731-37716301
5p15.2		chr5:13659039-15210940
10p11.21		chr10:35074847-35469974
14q23.2		chr14:61922478-62321423
9p21.1		chr9:31568898-31803849
6p24.3		chr6:7469233-7587193
2p11.2		chr2:85343125-85970702
2q24.3		chr2:165491226-165903111
20p12.2		chr20:10451892-11654335
20q13.2		chr20:52721957-52854653
19q12		chr19:30530936-30776391
10q21.1		chr10:55506698-65461005
5p13.2		chr5:36212218-36345590
#VALUE!		wide peak boundaries
11q13.3		chr11:69889604-70002885
3q28		chr3:190233839-190297244
13q22.1		chr13:73904231-74055232
15q11.2		chr15:22380933-22441820
11q22.2		chr11:101828416-102392655
1q31.1		chr1:185468920-185520599
12q14.1		chr12:59418827-59513190
1p31.3		chr1:66762738-66812099
8q24.21		chr8:128624619-128707294
2p24.2		chr2:17635668-17792214
4q13.3		chr4:74554931-74770220
1q32.1		chr1:201251317-201372478
2q31.2		chr2:171753525-199052599
12p13.33		chr12:1-605886
7p11.2		chr7:54888060-55205929
8p23.2		chr8:4993944-5001641
8q24.12		chr8:122208528-122239169
8p12		chr8:36981731-37716301
5p15.2		chr5:13659039-15210940
10p11.21		chr10:35074847-35469974
14q23.2		chr14:61922478-62321423
9p21.1		chr9:31568898-31803849
6p24.3		chr6:7469233-7587193
2p11.2		chr2:85343125-85970702
2q24.3		chr2:165491226-165903111
20p12.2		chr20:10451892-11654335
20q13.2		chr20:52721957-52854653
19q12		chr19:30530936-30776391
10q21.1		chr10:55506698-65461005
5p13.2		chr5:36212218-36345590
#VALUE!		wide peak boundaries
11q13.3		chr11:69889604-70002885
3q28		chr3:190233839-190297244
13q22.1		chr13:73904231-74055232
15q11.2		chr15:22380933-22441820
11q22.2		chr11:101828416-102392655
1q31.1		chr1:185468920-185520599
12q14.1		chr12:59418827-59513190
1p31.3		chr1:66762738-66812099
8q24.21		chr8:128624619-128707294
2p24.2		chr2:17635668-17792214
4q13.3		chr4:74554931-74770220
1q32.1		chr1:201251317-201372478
2q31.2		chr2:171753525-199052599
12p13.33		chr12:1-605886
7p11.2		chr7:54888060-55205929
8p23.2		chr8:4993944-5001641
8q24.12		chr8:122208528-122239169
8p12		chr8:36981731-37716301
5p15.2		chr5:13659039-15210940
10p11.21		chr10:35074847-35469974
14q23.2		chr14:61922478-62321423
9p21.1		chr9:31568898-31803849
6p24.3		chr6:7469233-7587193
2p11.2		chr2:85343125-85970702
2q24.3		chr2:165491226-165903111
20p12.2		chr20:10451892-11654335
20q13.2		chr20:52721957-52854653
19q12		chr19:30530936-30776391
10q21.1		chr10:55506698-65461005
5p13.2		chr5:36212218-36345590
#VALUE!		wide peak boundaries
11q13.3		chr11:69889604-70002885
3q28		chr3:190233839-190297244
13q22.1		chr13:73904231-74055232
15q11.2		chr15:22380933-22441820
11q22.2		chr11:101828416-102392655
1q31.1		chr1:185468920-185520599
12q14.1		chr12:59418827-59513190
1p31.3		chr1:66762738-66812099
8q24.21		chr8:128624619-128707294
2p24.2		chr2:17635668-17792214
4q13.3		chr4:74554931-74770220
1q32.1		chr1:201251317-201372478
2q31.2		chr2:171753525-199052599
12p13.33		chr12:1-605886
7p11.2		chr7:54888060-55205929
8p23.2		chr8:4993944-5001641
8q24.12		chr8:122208528-122239169
8p12		chr8:36981731-37716301
5p15.2		chr5:13659039-15210940
10p11.21		chr10:35074847-35469974
14q23.2		chr14:61922478-62321423
9p21.1		chr9:31568898-31803849
6p24.3		chr6:7469233-7587193
2p11.2		chr2:85343125-85970702
2q24.3		chr2:165491226-165903111
20p12.2		chr20:10451892-11654335
20q13.2		chr20:52721957-52854653
19q12		chr19:30530936-30776391
10q21.1		chr10:55506698-65461005
5p13.2		chr5:36212218-36345590
#VALUE!		wide peak boundaries
11q13.3		chr11:69889604-70002885
3q28		chr3:190233839-190297244
13q22.1		chr13:73904231-74055232
15q11.2		chr15:22380933-22441820
11q22.2		chr11:101828416-102392655
1q31.1		chr1:185468920-185520599
12q14.1		chr12:59418827-59513190
1p31.3		chr1:66762738-66812099
8q24.21		chr8:128624619-128707294
2p24.2		chr2:17635668-17792214
4q13.3		chr4:74554931-74770220
1q32.1		chr1:201251317-201372478
2q31.2		chr2:171753525-199052599
12p13.33		chr12:1-605886
7p11.2		chr7:54888060-55205929
8p23.2		chr8:4993944-5001641
8q24.12		chr8:122208528-122239169
8p12		chr8:36981731-37716301
5p15.2		chr5:13659039-15210940
10p11.21		chr10:35074847-35469974
14q23.2		chr14:61922478-62321423
9p21.1		chr9:31568898-31803849
6p24.3		chr6:7469233-7587193
2p11.2		chr2:85343125-85970702
2q24.3		chr2:165491226-165903111
20p12.2		chr20:10451892-11654335
20q13.2		chr20:52721957-52854653
19q12		chr19:30530936-30776391
10q21.1		chr10:55506698-65461005
5p13.2		chr5:36212218-36345590
#VALUE!		wide peak boundaries
11q13.3		chr11:69889604-70002885
3q28		chr3:190233839-190297244
13q22.1		chr13:73904231-74055232
15q11.2		chr15:22380933-22441820
11q22.2		chr11:101828416-102392655
1q31.1		chr1:185468920-185520599
12q14.1		chr12:59418827-59513190
1p31.3		chr1:66762738-66812099
8q24.21		chr8:128624619-128707294
2p24.2		chr2:17635668-17792214
4q13.3		chr4:74554931-74770220
1q32.1		chr1:201251317-201372478
2q31.2		chr2:171753525-199052599
12p13.33		chr12:1-605886
7p11.2		chr7:54888060-55205929
8p23.2		chr8:4993944-5001641
8q24.12		chr8:122208528-122239169
8p12		chr8:36981731-37716301
5p15.2		chr5:13659039-15210940
10p11.21		chr10:35074847-35469974
14q23.2		chr14:61922478-62321423
9p21.1		chr9:31568898-31803849
6p24.3		chr6:7469233-7587193
2p11.2		chr2:85343125-85970702
2q24.3		chr2:165491226-165903111
20p12.2		chr20:10451892-11654335
20q13.2		chr20:52721957-52854653
19q12		chr19:30530936-30776391
10q21.1		chr10:55506698-65461005
5p13.2		chr5:36212218-36345590
#VALUE!		wide peak boundaries
11q13.3		chr11:69889604-70002885
3q28		chr3:190233839-190297244
13q22.1		chr13:73904231-74055232
15q11.2		chr15:22380933-22441820
11q22.2		chr11:101828416-102392655
1q31.1		chr1:185468920-185520599
12q14.1		chr12:59418827-59513190
1p31.3		chr1:66762738-66812099
8q24.21		chr8:128624619-128707294
2p24.2		chr2:17635668-17792214
4q13.3		chr4:74554931-74770220
1q32.1		chr1:201251317-201372478
2q31.2		chr2:171753525-199052599
12p13.33		chr12:1-605886
7p11.2		chr7:54888060-55205929
8p23.2		chr8:4993944-5001641
8q24.12		chr8:122208528-122239169
8p12		chr8:36981731-37716301
5p15.2		chr5:13659039-15210940
10p11.21		chr10:35074847-35469974
14q23.2		chr14:61922478-62321423
9p21.1		chr9:31568898-31803849
6p24.3		chr6:7469233-7587193
2p11.2		chr2:85343125-85970702
2q24.3		chr2:165491226-165903111
20p12.2		chr20:10451892-11654335
20q13.2		chr20:52721957-52854653
19q12		chr19:30530936-30776391
10q21.1		chr10:55506698-65461005
5p13.2		chr5:36212218-36345590
#VALUE!		wide peak boundaries
11q13.3		chr11:69889604-70002885
3q28		chr3:190233839-190297244
13q22.1		chr13:73904231-74055232
15q11.2		chr15:22380933-22441820
11q22.2		chr11:101828416-102392655
1q31.1		chr1:185468920-185520599
12q14.1		chr12:59418827-59513190
1p31.3		chr1:66762738-66812099
8q24.21		chr8:128624619-128707294
2p24.2		chr2:17635668-17792214
4q13.3		chr4:74554931-74770220
1q32.1		chr1:201251317-201372478
2q31.2		chr2:171753525-199052599
12p13.33		chr12:1-605886
7p11.2		chr7:54888060-55205929
8p23.2		chr8:4993944-5001641
8q24.12		chr8:122208528-122239169
8p12		chr8:36981731-37716301
5p15.2		chr5:13659039-15210940
10p11.21		chr10:35074847-35469974
14q23.2		chr14:61922478-62321423
9p21.1		chr9:31568898-31803849
6p24.3		chr6:7469233-7587193
2p11.2		chr2:85343125-85970702
2q24.3		chr2:165491226-165903111
20p12.2		chr20:10451892-11654335
20q13.2		chr20:52721957-52854653
19q12		chr19:30530936-30776391
10q21.1		chr10:55506698-65461005
5p13.2		chr5:36212218-36345590
#VALUE!		wide peak boundaries
11q13.3		chr11:69889604-70002885
3q28		chr3:190233839-190297244
13q22.1		chr13:73904231-74055232
15q11.2		chr15:22380933-22441820
11q22.2		chr11:101828416-102392655
1q31.1		chr1:185468920-185520599
12q14.1		chr12:59418827-59513190
1p31.3		chr1:66762738-66812099
8q24.21		chr8:128624619-128707294
2p24.2		chr2:17635668-17792214
4q13.3		chr4:74554931-74770220
1q32.1		chr1:201251317-201372478
2q31.2		chr2:171753525-199052599
12p13.33		chr12:1-605886
7p11.2		chr7:54888060-55205929
8p23.2		chr8:4993944-5001641
8q24.12		chr8:122208528-122239169
8p12		chr8:36981731-37716301
5p15.2		chr5:13659039-15210940
10p11.21		chr10:35074847-35469974
14q23.2		chr14:61922478-62321423
9p21.1		chr9:31568898-31803849
6p24.3		chr6:7469233-7587193
2p11.2		chr2:85343125-85970702
2q24.3		chr2:165491226-165903111
20p12.2		chr20:10451892-11654335
20q13.2		chr20:52721957-52854653
19q12		chr19:30530936-30776391
10q21.1		chr10:55506698-65461005
5p13.2		chr5:36212218-36345590
#VALUE!		wide peak boundaries
11q13.3		chr11:69889604-70002885
3q28		chr3:190233839-190297244
13q22.1		chr13:73904231-74055232
15q11.2		chr15:22380933-22441820
11q22.2		chr11:101828416-102392655
1q31.1		chr1:185468920-185520599
12q14.1		chr12:59418827-59513190
1p31.3		chr1:66762738-66812099
8q24.21		chr8:128624619-128707294
2p24.2		chr2:17635668-17792214
4q13.3		chr4:74554931-74770220
1q32.1		chr1:201251317-201372478
2q31.2		chr2:171753525-199052599
12p13.33		chr12:1-605886
7p11.2		chr7:54888060-55205929
8p23.2		chr8:4993944-5001641
8q24.12		chr8:122208528-122239169
8p12		chr8:36981731-37716301
5p15.2		chr5:13659039-15210940
10p11.21		chr10:35074847-35469974
14q23.2		chr14:61922478-62321423
9p21.1		chr9:31568898-31803849
6p24.3		chr6:7469233-7587193
2p11.2		chr2:85343125-85970702
2q24.3		chr2:165491226-165903111
20p12.2		chr20:10451892-11654335
20q13.2		chr20:52721957-52854653
19q12		chr19:30530936-30776391
10q21.1		chr10:55506698-65461005
5p13.2		chr5:36212218-36345590
#VALUE!		wide peak boundaries
11q13.3		chr11:69889604-70002885
3q28		chr3:190233839-190297244
13q22.1		chr13:73904231-74055232
15q11.2		chr15:22380933-22441820
11q22.2		chr11:101828416-102392655
1q31.1		chr1:185468920-185520599
12q14.1		chr12:59418827-59513190
1p31.3		chr1:66762738-66812099
8q24.21		chr8:128624619-128707294
2p24.2		chr2:17635668-17792214
4q13.3		chr4:74554931-74770220
1q32.1		chr1:201251317-201372478
2q31.2		chr2:171753525-199052599
12p13.33		chr12:1-605886
7p11.2		chr7:54888060-55205929
8p23.2		chr8:4993944-5001641
8q24.12		chr8:122208528-122239169
8p12		chr8:36981731-37716301
5p15.2		chr5:13659039-15210940
10p11.21		chr10:35074847-35469974
14q23.2		chr14:61922478-62321423
9p21.1		chr9:31568898-31803849
6p24.3		chr6:7469233-7587193
2p11.2		chr2:85343125-85970702
2q24.3		chr2:165491226-165903111
20p12.2		chr20:10451892-11654335
20q13.2		chr20:52721957-52854653
19q12		chr19:30530936-30776391
10q21.1		chr10:55506698-65461005
5p13.2		chr5:36212218-36345590
#VALUE!		wide peak boundaries
11q13.3		chr11:69889604-70002885
3q28		chr3:190233839-190297244
13q22.1		chr13:73904231-74055232
15q11.2		chr15:22380933-22441820
11q22.2		chr11:101828416-102392655
1q31.1		chr1:185468920-185520599
12q14.1		chr12:59418827-59513190
1p31.3		chr1:66762738-66812099
8q24.21		chr8:128624619-128707294
2p24.2		chr2:17635668-17792214
4q13.3		chr4:74554931-74770220
1q32.1		chr1:201251317-201372478
2q31.2		chr2:171753525-199052599
12p13.33		chr12:1-605886
7p11.2		chr7:54888060-55205929
8p23.2		chr8:4993944-5001641
8q24.12		chr8:122208528-122239169
8p12		chr8:36981731-37716301
5p15.2		chr5:13659039-15210940
10p11.21		chr10:35074847-35469974
14q23.2		chr14:61922478-62321423
9p21.1		chr9:31568898-31803849
6p24.3		chr6:7469233-7587193
2p11.2		chr2:85343125-85970702
2q24.3		chr2:165491226-165903111
20p12.2		chr20:10451892-11654335
20q13.2		chr20:52721957-52854653
19q12		chr19:30530936-30776391
10q21.1		chr10:55506698-65461005
5p13.2		chr5:36212218-36345590

## Sheet: Supplementary Table 2
Supplementary Table 2. Table of deletions detected by GISTIC 2.0
cytoband	q value	wide peak boundaries	Size (Kb)	Frequency (n=51) (%)	Gene
11q25	7.4472e-10	chr11:133707909-134452384	744.475	34 (67)	B3GAT1
16q24.1	1.9633e-08	chr16:85093914-85945838	851.924	31 (60.8)	FOXF1, FOXL1, MTHFSD
4p16.2	4.235e-08	chr4:3369646-4258886	889.24	34 (67)	ADRA2C, HGFAC, LRPAP1,DOK7
19p13.3	4.235e-08	chr19:1-2149693	2149.69	40 (78.4)	ATP5D, AZU1, HCN2, BSG,CDC34, CIRBP,CNN2,CSNK1G2
10q26.3	8.9407e-07	chr10:133970589-134801077	830.488	35 (68.6)	INPP5A, C10orf92, LRRC27, GPR123, NKX6, C10orf91, PWWP2B, C10orf93
12q24.33	1.8498e-06	chr12:131401592-132349534	947.942	22 (43)	GOLGA3, POLE, PXMP2, ZNF10, ZNF26, ZNF84, SNF140, ZNF268, P2RX2, ANKLE2 CHFR, ZNF605, PGAM5,
1p36.32	4.4821e-06	chr1:2546230-3101761	555.531	26 (51)	ACTRT2
9q34.3	4.0476e-05	chr9:137137629-140273252	3135.62	33 (64.7)	hsa-mir-602, ABCA2, C8G, CACNA1B, ENTPD2, FUT7, GRIN1, LCN1, NOTHC1, hsa-mir-126, PAEP, PTGDS, SNAPC4, TRAF2
21q22.3	4.0476e-05	chr21:44935384-46944323	2008.94	33 (64.7)	ADARB1, PTTG1IP, COL6A1, PRMT2, ITGB2, LSS, PCNT, S100B,SLC19A1, SUMO3, UBE2G2, MCM3AP, FTCD,
22q13.33	4.0476e-05	chr22:49396414-49482863	86.449	28 (55)	ARSA
7q36.3	7.3221e-05	chr7:156767586-158139850	1372.26	16 (31.4)	hsa-mir-595,hsa-mir-153-2, PTPRN2, DNAJB6
9p24.3	0.00043236	chr9:192130-1057317	865.187	32 (62.7)	DMRT1, DNMRT2, KANK1, DMRT3, DOCK8, C9orf66
10p15.3	0.000616	chr10:1166401-3107538	1941.14	34 (66.7)	ADARB2, C10orf109
13q34	2.2677e-05	chr13:113562426-113786946	224.52	20 (39)	FAM70B
7p22.3	0.00098882	chr7:1076011-2545486	1469.47	11 (21.6)	GPER, LFNG, NUDT1, MAFK, MAD1L1, EIF3B, INTS1, SNX8, FTSJ2, CHST12, MICALL2, PSMG3, ZFAND2A, TMEM184A, UNCX, GRIFIN
11p15.5	0.0012792	chr11:1-1751985	1751.98	32 (62.75)	hsa-mir-210, AP2A2, CD151, CTSD, DRD4, DUSP8, HRAS, IRF7, MUC2, MUC5AC, MUC6, POLR2L, PSMD13, RNH1, RPLP2, SCT
15q13.1	0.001437	chr15:25429109-26306775	877.666	30 (58.8)	OCA2, HERC2
3p25.1	0.0016123	chr3:1-15264562	15264.6	37 (72.5)	hsa-mir-885, ATP2B2, FANCD2, FBLN2, GRM7, HRH1, IL5RA, IRAK2, ITPR1, OGG1, OXTR, PPRG, RAF1, RPL32, SEC13, SETMAR
2q37.3	0.0014862	chr2:234586815-242951149	8364.33	14 (27.5)	hsa-mir-149, AGXT, KIF1A, BOK, COL6A3, DTYMK, GBX2, GPC1, GPR35, HDLBP, NDUFA10, PDCD1, PPP1R7, SPP2, PER2, LRRFIP1
5p15.33	0.0024813	chr5:226377-1861148	1634.77	14 (27.5)	SDHA, SLC6A3, SLC9A3, TERT, TRIP13, PDCD6, SLC12A7, TPPP, EXOC3, CEP72, AHRR, MRPL36, BRD9
4q35.1	0.0032739	chr4:184659448-185070554	411.106	24 (47)	ING2, C4orf41, RWDD4A
18q23	0.0069355	chr18:71236466-76117153	4880.69	36 (79.6)	GALR1, MBP, NFATC1, ZNF236, CTDP1, ZNF516, TXNL4A, ADNP2, KCNG2, SALL3, C18orf22, PQLC1, PARD6G, C18orf62, ATP9B
13q12.2	0.0021573	chr13:27240729-27827446	586.717	23 (45.1)	CDX2, FLT3, PDX1, GSX1, PAN3, PRHOXNB
16p13.3	0.012465	chr16:1-6017975	6017.97	26 (51)	hsa-mir-940, has-mir-662, ABCA3, ADCY9, ARGGDIG, ATP6VOC, CCNF, CLCN7, CREBBP, DCI, DNASE1, DNASE1L2, E4F1, GFER, HAGH, HBA1
8p23.3	0.013429	chr8:1-1463339	1463.34	26 (51)	FBXO25, C8orf42, ERICH1, ZNF596, OR4F21
12p13.33	0.023341	chr12:417634-738596	320.962	8 (15.7)	NINJ2, B4GALNT3
5q35.3	0.0022001	chr5:153410221-180857866	27447.6	28 (55)	hsa-mir-340, has-mir-575, has-mir-218-2, has-mir-103-1, has-mir-146a, ADRA1B, BNIP1, CANX, CCNG1, CLTB, NKX2-5, DBN1, DOCK2, DRD1
14q23.3	0.034764	chr14:64959313-66072039	1112.73	12 (23.5)	hsa-mir-625, FUT8
2p21	0.043569	chr2:42871145-43761298	890.153	10 (19.6)	ZFP36L2, THADA, LOC728819
6q15	0.052294	chr6:1-170899992	170900	7 (13.7)	hsa-mir-588, has-mir-548b, has-mir-587, has-mir-20a, has-mir-133b, has-mir-586, has-mir-219-1, has-mir-877, has-mir-548-1, absf1
5q33.2	0.00026001	chr5:153410221-153828954	418.733	27 (53)	GALNT10, SAP30L
8q24.3	0.11261	chr8:140741552-141656154	914.602	6 (11.8)	CHRAC1, NIBP
20q13.33	0.13341	chr20:59928006-62435964	2507.96	21 (41.2)	hsa-mir-647, has-mir-124-3, has-mir-133a, CHRNA4, COL9A3, EEF1A2, NPBWR2, KCNQ2, LAMA5, MYT1
2q14.2	0.034218	chr2:121426654-122375601	948.947	5 (9.8)	TSN, CLASP1, TFCP2L1, MKI67IP
5q15	0.17655	chr5:55015307-118216317	63201	22 (43)	hsa-mir-583, has-mir-9-2, has-mir-582, APC, TRIM23, ARSB, BHMT, BTF3, CAMK4, CAST, CCNB1, CCNH, CDK7,
1p13.3	0.089452	chr1:1-247249719	247250	13 (25.5)	hsa-mir-194-1, has-mir-2015, has-mir-29b-2, hsamir135b, has-mir18a-1, has-mir-488, has-mir-199a-2, has-mir-557, has-mir-921, has-mir-556											hsa-mir-765	hsa-mir-9-1	hsa-mir-555	hsa-mir-92b	hsa-mir-190b	hsa-mir-554
cytoband	q value	wide peak boundaries
11q25	7.4472e-10	chr11:133707909-134452384
16q24.1	1.9633e-08	chr16:85093914-85945838
4p16.2	4.235e-08	chr4:3369646-4258886
19p13.3	4.235e-08	chr19:1-2149693
10q26.3	8.9407e-07	chr10:133970589-134801077
12q24.33	1.8498e-06	chr12:131401592-132349534
1p36.32	4.4821e-06	chr1:2546230-3101761
9q34.3	4.0476e-05	chr9:137137629-140273252
21q22.3	4.0476e-05	chr21:44935384-46944323
22q13.33	4.0476e-05	chr22:49396414-49482863
7q36.3	7.3221e-05	chr7:156767586-158139850
9p24.3	0.00043236	chr9:192130-1057317
10p15.3	0.000616	chr10:1166401-3107538
13q34	2.2677e-05	chr13:113562426-113786946
7p22.3	0.00098882	chr7:1076011-2545486
11p15.5	0.0012792	chr11:1-1751985
15q13.1	0.001437	chr15:25429109-26306775
3p25.1	0.0016123	chr3:1-15264562
2q37.3	0.0014862	chr2:234586815-242951149
5p15.33	0.0024813	chr5:226377-1861148
4q35.1	0.0032739	chr4:184659448-185070554
18q23	0.0069355	chr18:71236466-76117153
13q12.2	0.0021573	chr13:27240729-27827446
16p13.3	0.012465	chr16:1-6017975
8p23.3	0.013429	chr8:1-1463339
12p13.33	0.023341	chr12:417634-738596
5q35.3	0.0022001	chr5:153410221-180857866
14q23.3	0.034764	chr14:64959313-66072039
2p21	0.043569	chr2:42871145-43761298
6q15	0.052294	chr6:1-170899992
5q33.2	0.00026001	chr5:153410221-153828954
8q24.3	0.11261	chr8:140741552-141656154
20q13.33	0.13341	chr20:59928006-62435964
2q14.2	0.034218	chr2:121426654-122375601
5q15	0.17655	chr5:55015307-118216317
1p13.3	0.089452	chr1:1-247249719
cytoband	q value	wide peak boundaries
11q25	7.4472e-10	chr11:133707909-134452384
16q24.1	1.9633e-08	chr16:85093914-85945838
4p16.2	4.235e-08	chr4:3369646-4258886
19p13.3	4.235e-08	chr19:1-2149693
10q26.3	8.9407e-07	chr10:133970589-134801077
12q24.33	1.8498e-06	chr12:131401592-132349534
1p36.32	4.4821e-06	chr1:2546230-3101761
9q34.3	4.0476e-05	chr9:137137629-140273252
21q22.3	4.0476e-05	chr21:44935384-46944323
22q13.33	4.0476e-05	chr22:49396414-49482863
7q36.3	7.3221e-05	chr7:156767586-158139850
9p24.3	0.00043236	chr9:192130-1057317
10p15.3	0.000616	chr10:1166401-3107538
13q34	2.2677e-05	chr13:113562426-113786946
7p22.3	0.00098882	chr7:1076011-2545486
11p15.5	0.0012792	chr11:1-1751985
15q13.1	0.001437	chr15:25429109-26306775
3p25.1	0.0016123	chr3:1-15264562
2q37.3	0.0014862	chr2:234586815-242951149
5p15.33	0.0024813	chr5:226377-1861148
4q35.1	0.0032739	chr4:184659448-185070554
18q23	0.0069355	chr18:71236466-76117153
13q12.2	0.0021573	chr13:27240729-27827446
16p13.3	0.012465	chr16:1-6017975
8p23.3	0.013429	chr8:1-1463339
12p13.33	0.023341	chr12:417634-738596
5q35.3	0.0022001	chr5:153410221-180857866
14q23.3	0.034764	chr14:64959313-66072039
2p21	0.043569	chr2:42871145-43761298
6q15	0.052294	chr6:1-170899992
5q33.2	0.00026001	chr5:153410221-153828954
8q24.3	0.11261	chr8:140741552-141656154
20q13.33	0.13341	chr20:59928006-62435964
2q14.2	0.034218	chr2:121426654-122375601
5q15	0.17655	chr5:55015307-118216317
1p13.3	0.089452	chr1:1-247249719
cytoband	q value	wide peak boundaries
11q25	7.4472e-10	chr11:133707909-134452384
16q24.1	1.9633e-08	chr16:85093914-85945838
4p16.2	4.235e-08	chr4:3369646-4258886
19p13.3	4.235e-08	chr19:1-2149693
10q26.3	8.9407e-07	chr10:133970589-134801077
12q24.33	1.8498e-06	chr12:131401592-132349534
1p36.32	4.4821e-06	chr1:2546230-3101761
9q34.3	4.0476e-05	chr9:137137629-140273252
21q22.3	4.0476e-05	chr21:44935384-46944323
22q13.33	4.0476e-05	chr22:49396414-49482863
7q36.3	7.3221e-05	chr7:156767586-158139850
9p24.3	0.00043236	chr9:192130-1057317
10p15.3	0.000616	chr10:1166401-3107538
13q34	2.2677e-05	chr13:113562426-113786946
7p22.3	0.00098882	chr7:1076011-2545486
11p15.5	0.0012792	chr11:1-1751985
15q13.1	0.001437	chr15:25429109-26306775
3p25.1	0.0016123	chr3:1-15264562
2q37.3	0.0014862	chr2:234586815-242951149
5p15.33	0.0024813	chr5:226377-1861148
4q35.1	0.0032739	chr4:184659448-185070554
18q23	0.0069355	chr18:71236466-76117153
13q12.2	0.0021573	chr13:27240729-27827446
16p13.3	0.012465	chr16:1-6017975
8p23.3	0.013429	chr8:1-1463339
12p13.33	0.023341	chr12:417634-738596
5q35.3	0.0022001	chr5:153410221-180857866
14q23.3	0.034764	chr14:64959313-66072039
2p21	0.043569	chr2:42871145-43761298
6q15	0.052294	chr6:1-170899992
5q33.2	0.00026001	chr5:153410221-153828954
8q24.3	0.11261	chr8:140741552-141656154
20q13.33	0.13341	chr20:59928006-62435964
2q14.2	0.034218	chr2:121426654-122375601
5q15	0.17655	chr5:55015307-118216317
1p13.3	0.089452	chr1:1-247249719
cytoband	q value	wide peak boundaries
11q25	7.4472e-10	chr11:133707909-134452384
16q24.1	1.9633e-08	chr16:85093914-85945838
4p16.2	4.235e-08	chr4:3369646-4258886
19p13.3	4.235e-08	chr19:1-2149693
10q26.3	8.9407e-07	chr10:133970589-134801077
12q24.33	1.8498e-06	chr12:131401592-132349534
1p36.32	4.4821e-06	chr1:2546230-3101761
9q34.3	4.0476e-05	chr9:137137629-140273252
21q22.3	4.0476e-05	chr21:44935384-46944323
22q13.33	4.0476e-05	chr22:49396414-49482863
7q36.3	7.3221e-05	chr7:156767586-158139850
9p24.3	0.00043236	chr9:192130-1057317
10p15.3	0.000616	chr10:1166401-3107538
13q34	2.2677e-05	chr13:113562426-113786946
7p22.3	0.00098882	chr7:1076011-2545486
11p15.5	0.0012792	chr11:1-1751985
15q13.1	0.001437	chr15:25429109-26306775
3p25.1	0.0016123	chr3:1-15264562
2q37.3	0.0014862	chr2:234586815-242951149
5p15.33	0.0024813	chr5:226377-1861148
4q35.1	0.0032739	chr4:184659448-185070554
18q23	0.0069355	chr18:71236466-76117153
13q12.2	0.0021573	chr13:27240729-27827446
16p13.3	0.012465	chr16:1-6017975
8p23.3	0.013429	chr8:1-1463339
12p13.33	0.023341	chr12:417634-738596
5q35.3	0.0022001	chr5:153410221-180857866
14q23.3	0.034764	chr14:64959313-66072039
2p21	0.043569	chr2:42871145-43761298
6q15	0.052294	chr6:1-170899992
5q33.2	0.00026001	chr5:153410221-153828954
8q24.3	0.11261	chr8:140741552-141656154
20q13.33	0.13341	chr20:59928006-62435964
2q14.2	0.034218	chr2:121426654-122375601
5q15	0.17655	chr5:55015307-118216317
1p13.3	0.089452	chr1:1-247249719
cytoband	q value	wide peak boundaries
11q25	7.4472e-10	chr11:133707909-134452384
16q24.1	1.9633e-08	chr16:85093914-85945838
4p16.2	4.235e-08	chr4:3369646-4258886
19p13.3	4.235e-08	chr19:1-2149693
10q26.3	8.9407e-07	chr10:133970589-134801077
12q24.33	1.8498e-06	chr12:131401592-132349534
1p36.32	4.4821e-06	chr1:2546230-3101761
9q34.3	4.0476e-05	chr9:137137629-140273252
21q22.3	4.0476e-05	chr21:44935384-46944323
22q13.33	4.0476e-05	chr22:49396414-49482863
7q36.3	7.3221e-05	chr7:156767586-158139850
9p24.3	0.00043236	chr9:192130-1057317
10p15.3	0.000616	chr10:1166401-3107538
13q34	2.2677e-05	chr13:113562426-113786946
7p22.3	0.00098882	chr7:1076011-2545486
11p15.5	0.0012792	chr11:1-1751985
15q13.1	0.001437	chr15:25429109-26306775
3p25.1	0.0016123	chr3:1-15264562
2q37.3	0.0014862	chr2:234586815-242951149
5p15.33	0.0024813	chr5:226377-1861148
4q35.1	0.0032739	chr4:184659448-185070554
18q23	0.0069355	chr18:71236466-76117153
13q12.2	0.0021573	chr13:27240729-27827446
16p13.3	0.012465	chr16:1-6017975
8p23.3	0.013429	chr8:1-1463339
12p13.33	0.023341	chr12:417634-738596
5q35.3	0.0022001	chr5:153410221-180857866
14q23.3	0.034764	chr14:64959313-66072039
2p21	0.043569	chr2:42871145-43761298
6q15	0.052294	chr6:1-170899992
5q33.2	0.00026001	chr5:153410221-153828954
8q24.3	0.11261	chr8:140741552-141656154
20q13.33	0.13341	chr20:59928006-62435964
2q14.2	0.034218	chr2:121426654-122375601
5q15	0.17655	chr5:55015307-118216317
1p13.3	0.089452	chr1:1-247249719
cytoband	q value	wide peak boundaries
11q25	7.4472e-10	chr11:133707909-134452384
16q24.1	1.9633e-08	chr16:85093914-85945838
4p16.2	4.235e-08	chr4:3369646-4258886
19p13.3	4.235e-08	chr19:1-2149693
10q26.3	8.9407e-07	chr10:133970589-134801077
12q24.33	1.8498e-06	chr12:131401592-132349534
1p36.32	4.4821e-06	chr1:2546230-3101761
9q34.3	4.0476e-05	chr9:137137629-140273252
21q22.3	4.0476e-05	chr21:44935384-46944323
22q13.33	4.0476e-05	chr22:49396414-49482863
7q36.3	7.3221e-05	chr7:156767586-158139850
9p24.3	0.00043236	chr9:192130-1057317
10p15.3	0.000616	chr10:1166401-3107538
13q34	2.2677e-05	chr13:113562426-113786946
7p22.3	0.00098882	chr7:1076011-2545486
11p15.5	0.0012792	chr11:1-1751985
15q13.1	0.001437	chr15:25429109-26306775
3p25.1	0.0016123	chr3:1-15264562
2q37.3	0.0014862	chr2:234586815-242951149
5p15.33	0.0024813	chr5:226377-1861148
4q35.1	0.0032739	chr4:184659448-185070554
18q23	0.0069355	chr18:71236466-76117153
13q12.2	0.0021573	chr13:27240729-27827446
16p13.3	0.012465	chr16:1-6017975
8p23.3	0.013429	chr8:1-1463339
12p13.33	0.023341	chr12:417634-738596
5q35.3	0.0022001	chr5:153410221-180857866
14q23.3	0.034764	chr14:64959313-66072039
2p21	0.043569	chr2:42871145-43761298
6q15	0.052294	chr6:1-170899992
5q33.2	0.00026001	chr5:153410221-153828954
8q24.3	0.11261	chr8:140741552-141656154
20q13.33	0.13341	chr20:59928006-62435964
2q14.2	0.034218	chr2:121426654-122375601
5q15	0.17655	chr5:55015307-118216317
1p13.3	0.089452	chr1:1-247249719
cytoband	q value	wide peak boundaries
11q25	7.4472e-10	chr11:133707909-134452384
16q24.1	1.9633e-08	chr16:85093914-85945838
4p16.2	4.235e-08	chr4:3369646-4258886
19p13.3	4.235e-08	chr19:1-2149693
10q26.3	8.9407e-07	chr10:133970589-134801077
12q24.33	1.8498e-06	chr12:131401592-132349534
1p36.32	4.4821e-06	chr1:2546230-3101761
9q34.3	4.0476e-05	chr9:137137629-140273252
21q22.3	4.0476e-05	chr21:44935384-46944323
22q13.33	4.0476e-05	chr22:49396414-49482863
7q36.3	7.3221e-05	chr7:156767586-158139850
9p24.3	0.00043236	chr9:192130-1057317
10p15.3	0.000616	chr10:1166401-3107538
13q34	2.2677e-05	chr13:113562426-113786946
7p22.3	0.00098882	chr7:1076011-2545486
11p15.5	0.0012792	chr11:1-1751985
15q13.1	0.001437	chr15:25429109-26306775
3p25.1	0.0016123	chr3:1-15264562
2q37.3	0.0014862	chr2:234586815-242951149
5p15.33	0.0024813	chr5:226377-1861148
4q35.1	0.0032739	chr4:184659448-185070554
18q23	0.0069355	chr18:71236466-76117153
13q12.2	0.0021573	chr13:27240729-27827446
16p13.3	0.012465	chr16:1-6017975
8p23.3	0.013429	chr8:1-1463339
12p13.33	0.023341	chr12:417634-738596
5q35.3	0.0022001	chr5:153410221-180857866
14q23.3	0.034764	chr14:64959313-66072039
2p21	0.043569	chr2:42871145-43761298
6q15	0.052294	chr6:1-170899992
5q33.2	0.00026001	chr5:153410221-153828954
8q24.3	0.11261	chr8:140741552-141656154
20q13.33	0.13341	chr20:59928006-62435964
2q14.2	0.034218	chr2:121426654-122375601
5q15	0.17655	chr5:55015307-118216317
1p13.3	0.089452	chr1:1-247249719
cytoband	q value	wide peak boundaries
11q25	7.4472e-10	chr11:133707909-134452384
16q24.1	1.9633e-08	chr16:85093914-85945838
4p16.2	4.235e-08	chr4:3369646-4258886
19p13.3	4.235e-08	chr19:1-2149693
10q26.3	8.9407e-07	chr10:133970589-134801077
12q24.33	1.8498e-06	chr12:131401592-132349534
1p36.32	4.4821e-06	chr1:2546230-3101761
9q34.3	4.0476e-05	chr9:137137629-140273252
21q22.3	4.0476e-05	chr21:44935384-46944323
22q13.33	4.0476e-05	chr22:49396414-49482863
7q36.3	7.3221e-05	chr7:156767586-158139850
9p24.3	0.00043236	chr9:192130-1057317
10p15.3	0.000616	chr10:1166401-3107538
13q34	2.2677e-05	chr13:113562426-113786946
7p22.3	0.00098882	chr7:1076011-2545486
11p15.5	0.0012792	chr11:1-1751985
15q13.1	0.001437	chr15:25429109-26306775
3p25.1	0.0016123	chr3:1-15264562
2q37.3	0.0014862	chr2:234586815-242951149
5p15.33	0.0024813	chr5:226377-1861148
4q35.1	0.0032739	chr4:184659448-185070554
18q23	0.0069355	chr18:71236466-76117153
13q12.2	0.0021573	chr13:27240729-27827446
16p13.3	0.012465	chr16:1-6017975
8p23.3	0.013429	chr8:1-1463339
12p13.33	0.023341	chr12:417634-738596
5q35.3	0.0022001	chr5:153410221-180857866
14q23.3	0.034764	chr14:64959313-66072039
2p21	0.043569	chr2:42871145-43761298
6q15	0.052294	chr6:1-170899992
5q33.2	0.00026001	chr5:153410221-153828954
8q24.3	0.11261	chr8:140741552-141656154
20q13.33	0.13341	chr20:59928006-62435964
2q14.2	0.034218	chr2:121426654-122375601
5q15	0.17655	chr5:55015307-118216317
1p13.3	0.089452	chr1:1-247249719
cytoband	q value	wide peak boundaries
11q25	7.4472e-10	chr11:133707909-134452384
16q24.1	1.9633e-08	chr16:85093914-85945838
4p16.2	4.235e-08	chr4:3369646-4258886
19p13.3	4.235e-08	chr19:1-2149693
10q26.3	8.9407e-07	chr10:133970589-134801077
12q24.33	1.8498e-06	chr12:131401592-132349534
1p36.32	4.4821e-06	chr1:2546230-3101761
9q34.3	4.0476e-05	chr9:137137629-140273252
21q22.3	4.0476e-05	chr21:44935384-46944323
22q13.33	4.0476e-05	chr22:49396414-49482863
7q36.3	7.3221e-05	chr7:156767586-158139850
9p24.3	0.00043236	chr9:192130-1057317
10p15.3	0.000616	chr10:1166401-3107538
13q34	2.2677e-05	chr13:113562426-113786946
7p22.3	0.00098882	chr7:1076011-2545486
11p15.5	0.0012792	chr11:1-1751985
15q13.1	0.001437	chr15:25429109-26306775
3p25.1	0.0016123	chr3:1-15264562
2q37.3	0.0014862	chr2:234586815-242951149
5p15.33	0.0024813	chr5:226377-1861148
4q35.1	0.0032739	chr4:184659448-185070554
18q23	0.0069355	chr18:71236466-76117153
13q12.2	0.0021573	chr13:27240729-27827446
16p13.3	0.012465	chr16:1-6017975
8p23.3	0.013429	chr8:1-1463339
12p13.33	0.023341	chr12:417634-738596
5q35.3	0.0022001	chr5:153410221-180857866
14q23.3	0.034764	chr14:64959313-66072039
2p21	0.043569	chr2:42871145-43761298
6q15	0.052294	chr6:1-170899992
5q33.2	0.00026001	chr5:153410221-153828954
8q24.3	0.11261	chr8:140741552-141656154
20q13.33	0.13341	chr20:59928006-62435964
2q14.2	0.034218	chr2:121426654-122375601
5q15	0.17655	chr5:55015307-118216317
1p13.3	0.089452	chr1:1-247249719
cytoband	q value	wide peak boundaries
11q25	7.4472e-10	chr11:133707909-134452384
16q24.1	1.9633e-08	chr16:85093914-85945838
4p16.2	4.235e-08	chr4:3369646-4258886
19p13.3	4.235e-08	chr19:1-2149693
10q26.3	8.9407e-07	chr10:133970589-134801077
12q24.33	1.8498e-06	chr12:131401592-132349534
1p36.32	4.4821e-06	chr1:2546230-3101761
9q34.3	4.0476e-05	chr9:137137629-140273252
21q22.3	4.0476e-05	chr21:44935384-46944323
22q13.33	4.0476e-05	chr22:49396414-49482863
7q36.3	7.3221e-05	chr7:156767586-158139850
9p24.3	0.00043236	chr9:192130-1057317
10p15.3	0.000616	chr10:1166401-3107538
13q34	2.2677e-05	chr13:113562426-113786946
7p22.3	0.00098882	chr7:1076011-2545486
11p15.5	0.0012792	chr11:1-1751985
15q13.1	0.001437	chr15:25429109-26306775
3p25.1	0.0016123	chr3:1-15264562
2q37.3	0.0014862	chr2:234586815-242951149
5p15.33	0.0024813	chr5:226377-1861148
4q35.1	0.0032739	chr4:184659448-185070554
18q23	0.0069355	chr18:71236466-76117153
13q12.2	0.0021573	chr13:27240729-27827446
16p13.3	0.012465	chr16:1-6017975
8p23.3	0.013429	chr8:1-1463339
12p13.33	0.023341	chr12:417634-738596
5q35.3	0.0022001	chr5:153410221-180857866
14q23.3	0.034764	chr14:64959313-66072039
2p21	0.043569	chr2:42871145-43761298
6q15	0.052294	chr6:1-170899992
5q33.2	0.00026001	chr5:153410221-153828954
8q24.3	0.11261	chr8:140741552-141656154
20q13.33	0.13341	chr20:59928006-62435964
2q14.2	0.034218	chr2:121426654-122375601
5q15	0.17655	chr5:55015307-118216317
1p13.3	0.089452	chr1:1-247249719
cytoband	q value	wide peak boundaries
11q25	7.4472e-10	chr11:133707909-134452384
16q24.1	1.9633e-08	chr16:85093914-85945838
4p16.2	4.235e-08	chr4:3369646-4258886
19p13.3	4.235e-08	chr19:1-2149693
10q26.3	8.9407e-07	chr10:133970589-134801077
12q24.33	1.8498e-06	chr12:131401592-132349534
1p36.32	4.4821e-06	chr1:2546230-3101761
9q34.3	4.0476e-05	chr9:137137629-140273252
21q22.3	4.0476e-05	chr21:44935384-46944323
22q13.33	4.0476e-05	chr22:49396414-49482863
7q36.3	7.3221e-05	chr7:156767586-158139850
9p24.3	0.00043236	chr9:192130-1057317
10p15.3	0.000616	chr10:1166401-3107538
13q34	2.2677e-05	chr13:113562426-113786946
7p22.3	0.00098882	chr7:1076011-2545486
11p15.5	0.0012792	chr11:1-1751985
15q13.1	0.001437	chr15:25429109-26306775
3p25.1	0.0016123	chr3:1-15264562
2q37.3	0.0014862	chr2:234586815-242951149
5p15.33	0.0024813	chr5:226377-1861148
4q35.1	0.0032739	chr4:184659448-185070554
18q23	0.0069355	chr18:71236466-76117153
13q12.2	0.0021573	chr13:27240729-27827446
16p13.3	0.012465	chr16:1-6017975
8p23.3	0.013429	chr8:1-1463339
12p13.33	0.023341	chr12:417634-738596
5q35.3	0.0022001	chr5:153410221-180857866
14q23.3	0.034764	chr14:64959313-66072039
2p21	0.043569	chr2:42871145-43761298
6q15	0.052294	chr6:1-170899992
5q33.2	0.00026001	chr5:153410221-153828954
8q24.3	0.11261	chr8:140741552-141656154
20q13.33	0.13341	chr20:59928006-62435964
2q14.2	0.034218	chr2:121426654-122375601
5q15	0.17655	chr5:55015307-118216317
1p13.3	0.089452	chr1:1-247249719
cytoband	q value	wide peak boundaries
11q25	7.4472e-10	chr11:133707909-134452384
16q24.1	1.9633e-08	chr16:85093914-85945838
4p16.2	4.235e-08	chr4:3369646-4258886
19p13.3	4.235e-08	chr19:1-2149693
10q26.3	8.9407e-07	chr10:133970589-134801077
12q24.33	1.8498e-06	chr12:131401592-132349534
1p36.32	4.4821e-06	chr1:2546230-3101761
9q34.3	4.0476e-05	chr9:137137629-140273252
21q22.3	4.0476e-05	chr21:44935384-46944323
22q13.33	4.0476e-05	chr22:49396414-49482863
7q36.3	7.3221e-05	chr7:156767586-158139850
9p24.3	0.00043236	chr9:192130-1057317
10p15.3	0.000616	chr10:1166401-3107538
13q34	2.2677e-05	chr13:113562426-113786946
7p22.3	0.00098882	chr7:1076011-2545486
11p15.5	0.0012792	chr11:1-1751985
15q13.1	0.001437	chr15:25429109-26306775
3p25.1	0.0016123	chr3:1-15264562
2q37.3	0.0014862	chr2:234586815-242951149
5p15.33	0.0024813	chr5:226377-1861148
4q35.1	0.0032739	chr4:184659448-185070554
18q23	0.0069355	chr18:71236466-76117153
13q12.2	0.0021573	chr13:27240729-27827446
16p13.3	0.012465	chr16:1-6017975
8p23.3	0.013429	chr8:1-1463339
12p13.33	0.023341	chr12:417634-738596
5q35.3	0.0022001	chr5:153410221-180857866
14q23.3	0.034764	chr14:64959313-66072039
2p21	0.043569	chr2:42871145-43761298
6q15	0.052294	chr6:1-170899992
5q33.2	0.00026001	chr5:153410221-153828954
8q24.3	0.11261	chr8:140741552-141656154
20q13.33	0.13341	chr20:59928006-62435964
2q14.2	0.034218	chr2:121426654-122375601
5q15	0.17655	chr5:55015307-118216317
1p13.3	0.089452	chr1:1-247249719
cytoband	q value	wide peak boundaries
11q25	7.4472e-10	chr11:133707909-134452384
16q24.1	1.9633e-08	chr16:85093914-85945838
4p16.2	4.235e-08	chr4:3369646-4258886
19p13.3	4.235e-08	chr19:1-2149693
10q26.3	8.9407e-07	chr10:133970589-134801077
12q24.33	1.8498e-06	chr12:131401592-132349534
1p36.32	4.4821e-06	chr1:2546230-3101761
9q34.3	4.0476e-05	chr9:137137629-140273252
21q22.3	4.0476e-05	chr21:44935384-46944323
22q13.33	4.0476e-05	chr22:49396414-49482863
7q36.3	7.3221e-05	chr7:156767586-158139850
9p24.3	0.00043236	chr9:192130-1057317
10p15.3	0.000616	chr10:1166401-3107538
13q34	2.2677e-05	chr13:113562426-113786946
7p22.3	0.00098882	chr7:1076011-2545486
11p15.5	0.0012792	chr11:1-1751985
15q13.1	0.001437	chr15:25429109-26306775
3p25.1	0.0016123	chr3:1-15264562
2q37.3	0.0014862	chr2:234586815-242951149
5p15.33	0.0024813	chr5:226377-1861148
4q35.1	0.0032739	chr4:184659448-185070554
18q23	0.0069355	chr18:71236466-76117153
13q12.2	0.0021573	chr13:27240729-27827446
16p13.3	0.012465	chr16:1-6017975
8p23.3	0.013429	chr8:1-1463339
12p13.33	0.023341	chr12:417634-738596
5q35.3	0.0022001	chr5:153410221-180857866
14q23.3	0.034764	chr14:64959313-66072039
2p21	0.043569	chr2:42871145-43761298
6q15	0.052294	chr6:1-170899992
5q33.2	0.00026001	chr5:153410221-153828954
8q24.3	0.11261	chr8:140741552-141656154
20q13.33	0.13341	chr20:59928006-62435964
2q14.2	0.034218	chr2:121426654-122375601
5q15	0.17655	chr5:55015307-118216317
1p13.3	0.089452	chr1:1-247249719
cytoband	q value	wide peak boundaries
11q25	7.4472e-10	chr11:133707909-134452384
16q24.1	1.9633e-08	chr16:85093914-85945838
4p16.2	4.235e-08	chr4:3369646-4258886
19p13.3	4.235e-08	chr19:1-2149693
10q26.3	8.9407e-07	chr10:133970589-134801077
12q24.33	1.8498e-06	chr12:131401592-132349534
1p36.32	4.4821e-06	chr1:2546230-3101761
9q34.3	4.0476e-05	chr9:137137629-140273252
21q22.3	4.0476e-05	chr21:44935384-46944323
22q13.33	4.0476e-05	chr22:49396414-49482863
7q36.3	7.3221e-05	chr7:156767586-158139850
9p24.3	0.00043236	chr9:192130-1057317
10p15.3	0.000616	chr10:1166401-3107538
13q34	2.2677e-05	chr13:113562426-113786946
7p22.3	0.00098882	chr7:1076011-2545486
11p15.5	0.0012792	chr11:1-1751985
15q13.1	0.001437	chr15:25429109-26306775
3p25.1	0.0016123	chr3:1-15264562
2q37.3	0.0014862	chr2:234586815-242951149
5p15.33	0.0024813	chr5:226377-1861148
4q35.1	0.0032739	chr4:184659448-185070554
18q23	0.0069355	chr18:71236466-76117153
13q12.2	0.0021573	chr13:27240729-27827446
16p13.3	0.012465	chr16:1-6017975
8p23.3	0.013429	chr8:1-1463339
12p13.33	0.023341	chr12:417634-738596
5q35.3	0.0022001	chr5:153410221-180857866
14q23.3	0.034764	chr14:64959313-66072039
2p21	0.043569	chr2:42871145-43761298
6q15	0.052294	chr6:1-170899992
5q33.2	0.00026001	chr5:153410221-153828954
8q24.3	0.11261	chr8:140741552-141656154
20q13.33	0.13341	chr20:59928006-62435964
2q14.2	0.034218	chr2:121426654-122375601
5q15	0.17655	chr5:55015307-118216317
1p13.3	0.089452	chr1:1-247249719
cytoband	q value	wide peak boundaries
11q25	7.4472e-10	chr11:133707909-134452384
16q24.1	1.9633e-08	chr16:85093914-85945838
4p16.2	4.235e-08	chr4:3369646-4258886
19p13.3	4.235e-08	chr19:1-2149693
10q26.3	8.9407e-07	chr10:133970589-134801077
12q24.33	1.8498e-06	chr12:131401592-132349534
1p36.32	4.4821e-06	chr1:2546230-3101761
9q34.3	4.0476e-05	chr9:137137629-140273252
21q22.3	4.0476e-05	chr21:44935384-46944323
22q13.33	4.0476e-05	chr22:49396414-49482863
7q36.3	7.3221e-05	chr7:156767586-158139850
9p24.3	0.00043236	chr9:192130-1057317
10p15.3	0.000616	chr10:1166401-3107538
13q34	2.2677e-05	chr13:113562426-113786946
7p22.3	0.00098882	chr7:1076011-2545486
11p15.5	0.0012792	chr11:1-1751985
15q13.1	0.001437	chr15:25429109-26306775
3p25.1	0.0016123	chr3:1-15264562
2q37.3	0.0014862	chr2:234586815-242951149
5p15.33	0.0024813	chr5:226377-1861148
4q35.1	0.0032739	chr4:184659448-185070554
18q23	0.0069355	chr18:71236466-76117153
13q12.2	0.0021573	chr13:27240729-27827446
16p13.3	0.012465	chr16:1-6017975
8p23.3	0.013429	chr8:1-1463339
12p13.33	0.023341	chr12:417634-738596
5q35.3	0.0022001	chr5:153410221-180857866
14q23.3	0.034764	chr14:64959313-66072039
2p21	0.043569	chr2:42871145-43761298
6q15	0.052294	chr6:1-170899992
5q33.2	0.00026001	chr5:153410221-153828954
8q24.3	0.11261	chr8:140741552-141656154
20q13.33	0.13341	chr20:59928006-62435964
2q14.2	0.034218	chr2:121426654-122375601
5q15	0.17655	chr5:55015307-118216317
1p13.3	0.089452	chr1:1-247249719
cytoband	q value	wide peak boundaries
11q25	7.4472e-10	chr11:133707909-134452384
16q24.1	1.9633e-08	chr16:85093914-85945838
4p16.2	4.235e-08	chr4:3369646-4258886
19p13.3	4.235e-08	chr19:1-2149693
10q26.3	8.9407e-07	chr10:133970589-134801077
12q24.33	1.8498e-06	chr12:131401592-132349534
1p36.32	4.4821e-06	chr1:2546230-3101761
9q34.3	4.0476e-05	chr9:137137629-140273252
21q22.3	4.0476e-05	chr21:44935384-46944323
22q13.33	4.0476e-05	chr22:49396414-49482863
7q36.3	7.3221e-05	chr7:156767586-158139850
9p24.3	0.00043236	chr9:192130-1057317
10p15.3	0.000616	chr10:1166401-3107538
13q34	2.2677e-05	chr13:113562426-113786946
7p22.3	0.00098882	chr7:1076011-2545486
11p15.5	0.0012792	chr11:1-1751985
15q13.1	0.001437	chr15:25429109-26306775
3p25.1	0.0016123	chr3:1-15264562
2q37.3	0.0014862	chr2:234586815-242951149
5p15.33	0.0024813	chr5:226377-1861148
4q35.1	0.0032739	chr4:184659448-185070554
18q23	0.0069355	chr18:71236466-76117153
13q12.2	0.0021573	chr13:27240729-27827446
16p13.3	0.012465	chr16:1-6017975
8p23.3	0.013429	chr8:1-1463339
12p13.33	0.023341	chr12:417634-738596
5q35.3	0.0022001	chr5:153410221-180857866
14q23.3	0.034764	chr14:64959313-66072039
2p21	0.043569	chr2:42871145-43761298
6q15	0.052294	chr6:1-170899992
5q33.2	0.00026001	chr5:153410221-153828954
8q24.3	0.11261	chr8:140741552-141656154
20q13.33	0.13341	chr20:59928006-62435964
2q14.2	0.034218	chr2:121426654-122375601
5q15	0.17655	chr5:55015307-118216317
1p13.3	0.089452	chr1:1-247249719
cytoband	q value	wide peak boundaries
11q25	7.4472e-10	chr11:133707909-134452384
16q24.1	1.9633e-08	chr16:85093914-85945838
4p16.2	4.235e-08	chr4:3369646-4258886
19p13.3	4.235e-08	chr19:1-2149693
10q26.3	8.9407e-07	chr10:133970589-134801077
12q24.33	1.8498e-06	chr12:131401592-132349534
1p36.32	4.4821e-06	chr1:2546230-3101761
9q34.3	4.0476e-05	chr9:137137629-140273252
21q22.3	4.0476e-05	chr21:44935384-46944323
22q13.33	4.0476e-05	chr22:49396414-49482863
7q36.3	7.3221e-05	chr7:156767586-158139850
9p24.3	0.00043236	chr9:192130-1057317
10p15.3	0.000616	chr10:1166401-3107538
13q34	2.2677e-05	chr13:113562426-113786946
7p22.3	0.00098882	chr7:1076011-2545486
11p15.5	0.0012792	chr11:1-1751985
15q13.1	0.001437	chr15:25429109-26306775
3p25.1	0.0016123	chr3:1-15264562
2q37.3	0.0014862	chr2:234586815-242951149
5p15.33	0.0024813	chr5:226377-1861148
4q35.1	0.0032739	chr4:184659448-185070554
18q23	0.0069355	chr18:71236466-76117153
13q12.2	0.0021573	chr13:27240729-27827446
16p13.3	0.012465	chr16:1-6017975
8p23.3	0.013429	chr8:1-1463339
12p13.33	0.023341	chr12:417634-738596
5q35.3	0.0022001	chr5:153410221-180857866
14q23.3	0.034764	chr14:64959313-66072039
2p21	0.043569	chr2:42871145-43761298
6q15	0.052294	chr6:1-170899992
5q33.2	0.00026001	chr5:153410221-153828954
8q24.3	0.11261	chr8:140741552-141656154
20q13.33	0.13341	chr20:59928006-62435964
2q14.2	0.034218	chr2:121426654-122375601
5q15	0.17655	chr5:55015307-118216317
1p13.3	0.089452	chr1:1-247249719
cytoband	q value	wide peak boundaries
11q25	7.4472e-10	chr11:133707909-134452384
16q24.1	1.9633e-08	chr16:85093914-85945838
4p16.2	4.235e-08	chr4:3369646-4258886
19p13.3	4.235e-08	chr19:1-2149693
10q26.3	8.9407e-07	chr10:133970589-134801077
12q24.33	1.8498e-06	chr12:131401592-132349534
1p36.32	4.4821e-06	chr1:2546230-3101761
9q34.3	4.0476e-05	chr9:137137629-140273252
21q22.3	4.0476e-05	chr21:44935384-46944323
22q13.33	4.0476e-05	chr22:49396414-49482863
7q36.3	7.3221e-05	chr7:156767586-158139850
9p24.3	0.00043236	chr9:192130-1057317
10p15.3	0.000616	chr10:1166401-3107538
13q34	2.2677e-05	chr13:113562426-113786946
7p22.3	0.00098882	chr7:1076011-2545486
11p15.5	0.0012792	chr11:1-1751985
15q13.1	0.001437	chr15:25429109-26306775
3p25.1	0.0016123	chr3:1-15264562
2q37.3	0.0014862	chr2:234586815-242951149
5p15.33	0.0024813	chr5:226377-1861148
4q35.1	0.0032739	chr4:184659448-185070554
18q23	0.0069355	chr18:71236466-76117153
13q12.2	0.0021573	chr13:27240729-27827446
16p13.3	0.012465	chr16:1-6017975
8p23.3	0.013429	chr8:1-1463339
12p13.33	0.023341	chr12:417634-738596
5q35.3	0.0022001	chr5:153410221-180857866
14q23.3	0.034764	chr14:64959313-66072039
2p21	0.043569	chr2:42871145-43761298
6q15	0.052294	chr6:1-170899992
5q33.2	0.00026001	chr5:153410221-153828954
8q24.3	0.11261	chr8:140741552-141656154
20q13.33	0.13341	chr20:59928006-62435964
2q14.2	0.034218	chr2:121426654-122375601
5q15	0.17655	chr5:55015307-118216317
1p13.3	0.089452	chr1:1-247249719
cytoband	q value	wide peak boundaries
11q25	7.4472e-10	chr11:133707909-134452384
16q24.1	1.9633e-08	chr16:85093914-85945838
4p16.2	4.235e-08	chr4:3369646-4258886
19p13.3	4.235e-08	chr19:1-2149693
10q26.3	8.9407e-07	chr10:133970589-134801077
12q24.33	1.8498e-06	chr12:131401592-132349534
1p36.32	4.4821e-06	chr1:2546230-3101761
9q34.3	4.0476e-05	chr9:137137629-140273252
21q22.3	4.0476e-05	chr21:44935384-46944323
22q13.33	4.0476e-05	chr22:49396414-49482863
7q36.3	7.3221e-05	chr7:156767586-158139850
9p24.3	0.00043236	chr9:192130-1057317
10p15.3	0.000616	chr10:1166401-3107538
13q34	2.2677e-05	chr13:113562426-113786946
7p22.3	0.00098882	chr7:1076011-2545486
11p15.5	0.0012792	chr11:1-1751985
15q13.1	0.001437	chr15:25429109-26306775
3p25.1	0.0016123	chr3:1-15264562
2q37.3	0.0014862	chr2:234586815-242951149
5p15.33	0.0024813	chr5:226377-1861148
4q35.1	0.0032739	chr4:184659448-185070554
18q23	0.0069355	chr18:71236466-76117153
13q12.2	0.0021573	chr13:27240729-27827446
16p13.3	0.012465	chr16:1-6017975
8p23.3	0.013429	chr8:1-1463339
12p13.33	0.023341	chr12:417634-738596
5q35.3	0.0022001	chr5:153410221-180857866
14q23.3	0.034764	chr14:64959313-66072039
2p21	0.043569	chr2:42871145-43761298
6q15	0.052294	chr6:1-170899992
5q33.2	0.00026001	chr5:153410221-153828954
8q24.3	0.11261	chr8:140741552-141656154
20q13.33	0.13341	chr20:59928006-62435964
2q14.2	0.034218	chr2:121426654-122375601
5q15	0.17655	chr5:55015307-118216317
1p13.3	0.089452	chr1:1-247249719
cytoband	q value	wide peak boundaries
11q25	7.4472e-10	chr11:133707909-134452384
16q24.1	1.9633e-08	chr16:85093914-85945838
4p16.2	4.235e-08	chr4:3369646-4258886
19p13.3	4.235e-08	chr19:1-2149693
10q26.3	8.9407e-07	chr10:133970589-134801077
12q24.33	1.8498e-06	chr12:131401592-132349534
1p36.32	4.4821e-06	chr1:2546230-3101761
9q34.3	4.0476e-05	chr9:137137629-140273252
21q22.3	4.0476e-05	chr21:44935384-46944323
22q13.33	4.0476e-05	chr22:49396414-49482863
7q36.3	7.3221e-05	chr7:156767586-158139850
9p24.3	0.00043236	chr9:192130-1057317
10p15.3	0.000616	chr10:1166401-3107538
13q34	2.2677e-05	chr13:113562426-113786946
7p22.3	0.00098882	chr7:1076011-2545486
11p15.5	0.0012792	chr11:1-1751985
15q13.1	0.001437	chr15:25429109-26306775
3p25.1	0.0016123	chr3:1-15264562
2q37.3	0.0014862	chr2:234586815-242951149
5p15.33	0.0024813	chr5:226377-1861148
4q35.1	0.0032739	chr4:184659448-185070554
18q23	0.0069355	chr18:71236466-76117153
13q12.2	0.0021573	chr13:27240729-27827446
16p13.3	0.012465	chr16:1-6017975
8p23.3	0.013429	chr8:1-1463339
12p13.33	0.023341	chr12:417634-738596
5q35.3	0.0022001	chr5:153410221-180857866
14q23.3	0.034764	chr14:64959313-66072039
2p21	0.043569	chr2:42871145-43761298
6q15	0.052294	chr6:1-170899992
5q33.2	0.00026001	chr5:153410221-153828954
8q24.3	0.11261	chr8:140741552-141656154
20q13.33	0.13341	chr20:59928006-62435964
2q14.2	0.034218	chr2:121426654-122375601
5q15	0.17655	chr5:55015307-118216317
1p13.3	0.089452	chr1:1-247249719
cytoband	q value	wide peak boundaries
11q25	7.4472e-10	chr11:133707909-134452384
16q24.1	1.9633e-08	chr16:85093914-85945838
4p16.2	4.235e-08	chr4:3369646-4258886
19p13.3	4.235e-08	chr19:1-2149693
10q26.3	8.9407e-07	chr10:133970589-134801077
12q24.33	1.8498e-06	chr12:131401592-132349534
1p36.32	4.4821e-06	chr1:2546230-3101761
9q34.3	4.0476e-05	chr9:137137629-140273252
21q22.3	4.0476e-05	chr21:44935384-46944323
22q13.33	4.0476e-05	chr22:49396414-49482863
7q36.3	7.3221e-05	chr7:156767586-158139850
9p24.3	0.00043236	chr9:192130-1057317
10p15.3	0.000616	chr10:1166401-3107538
13q34	2.2677e-05	chr13:113562426-113786946
7p22.3	0.00098882	chr7:1076011-2545486
11p15.5	0.0012792	chr11:1-1751985
15q13.1	0.001437	chr15:25429109-26306775
3p25.1	0.0016123	chr3:1-15264562
2q37.3	0.0014862	chr2:234586815-242951149
5p15.33	0.0024813	chr5:226377-1861148
4q35.1	0.0032739	chr4:184659448-185070554
18q23	0.0069355	chr18:71236466-76117153
13q12.2	0.0021573	chr13:27240729-27827446
16p13.3	0.012465	chr16:1-6017975
8p23.3	0.013429	chr8:1-1463339
12p13.33	0.023341	chr12:417634-738596
5q35.3	0.0022001	chr5:153410221-180857866
14q23.3	0.034764	chr14:64959313-66072039
2p21	0.043569	chr2:42871145-43761298
6q15	0.052294	chr6:1-170899992
5q33.2	0.00026001	chr5:153410221-153828954
8q24.3	0.11261	chr8:140741552-141656154
20q13.33	0.13341	chr20:59928006-62435964
2q14.2	0.034218	chr2:121426654-122375601
5q15	0.17655	chr5:55015307-118216317
1p13.3	0.089452	chr1:1-247249719
cytoband	q value	wide peak boundaries
11q25	7.4472e-10	chr11:133707909-134452384
16q24.1	1.9633e-08	chr16:85093914-85945838
4p16.2	4.235e-08	chr4:3369646-4258886
19p13.3	4.235e-08	chr19:1-2149693
10q26.3	8.9407e-07	chr10:133970589-134801077
12q24.33	1.8498e-06	chr12:131401592-132349534
1p36.32	4.4821e-06	chr1:2546230-3101761
9q34.3	4.0476e-05	chr9:137137629-140273252
21q22.3	4.0476e-05	chr21:44935384-46944323
22q13.33	4.0476e-05	chr22:49396414-49482863
7q36.3	7.3221e-05	chr7:156767586-158139850
9p24.3	0.00043236	chr9:192130-1057317
10p15.3	0.000616	chr10:1166401-3107538
13q34	2.2677e-05	chr13:113562426-113786946
7p22.3	0.00098882	chr7:1076011-2545486
11p15.5	0.0012792	chr11:1-1751985
15q13.1	0.001437	chr15:25429109-26306775
3p25.1	0.0016123	chr3:1-15264562
2q37.3	0.0014862	chr2:234586815-242951149
5p15.33	0.0024813	chr5:226377-1861148
4q35.1	0.0032739	chr4:184659448-185070554
18q23	0.0069355	chr18:71236466-76117153
13q12.2	0.0021573	chr13:27240729-27827446
16p13.3	0.012465	chr16:1-6017975
8p23.3	0.013429	chr8:1-1463339
12p13.33	0.023341	chr12:417634-738596
5q35.3	0.0022001	chr5:153410221-180857866
14q23.3	0.034764	chr14:64959313-66072039
2p21	0.043569	chr2:42871145-43761298
6q15	0.052294	chr6:1-170899992
5q33.2	0.00026001	chr5:153410221-153828954
8q24.3	0.11261	chr8:140741552-141656154
20q13.33	0.13341	chr20:59928006-62435964
2q14.2	0.034218	chr2:121426654-122375601
5q15	0.17655	chr5:55015307-118216317
1p13.3	0.089452	chr1:1-247249719
cytoband	q value	wide peak boundaries
11q25	7.4472e-10	chr11:133707909-134452384
16q24.1	1.9633e-08	chr16:85093914-85945838
4p16.2	4.235e-08	chr4:3369646-4258886
19p13.3	4.235e-08	chr19:1-2149693
10q26.3	8.9407e-07	chr10:133970589-134801077
12q24.33	1.8498e-06	chr12:131401592-132349534
1p36.32	4.4821e-06	chr1:2546230-3101761
9q34.3	4.0476e-05	chr9:137137629-140273252
21q22.3	4.0476e-05	chr21:44935384-46944323
22q13.33	4.0476e-05	chr22:49396414-49482863
7q36.3	7.3221e-05	chr7:156767586-158139850
9p24.3	0.00043236	chr9:192130-1057317
10p15.3	0.000616	chr10:1166401-3107538
13q34	2.2677e-05	chr13:113562426-113786946
7p22.3	0.00098882	chr7:1076011-2545486
11p15.5	0.0012792	chr11:1-1751985
15q13.1	0.001437	chr15:25429109-26306775
3p25.1	0.0016123	chr3:1-15264562
2q37.3	0.0014862	chr2:234586815-242951149
5p15.33	0.0024813	chr5:226377-1861148
4q35.1	0.0032739	chr4:184659448-185070554
18q23	0.0069355	chr18:71236466-76117153
13q12.2	0.0021573	chr13:27240729-27827446
16p13.3	0.012465	chr16:1-6017975
8p23.3	0.013429	chr8:1-1463339
12p13.33	0.023341	chr12:417634-738596
5q35.3	0.0022001	chr5:153410221-180857866
14q23.3	0.034764	chr14:64959313-66072039
2p21	0.043569	chr2:42871145-43761298
6q15	0.052294	chr6:1-170899992
5q33.2	0.00026001	chr5:153410221-153828954
8q24.3	0.11261	chr8:140741552-141656154
20q13.33	0.13341	chr20:59928006-62435964
2q14.2	0.034218	chr2:121426654-122375601
5q15	0.17655	chr5:55015307-118216317
1p13.3	0.089452	chr1:1-247249719
cytoband	q value	wide peak boundaries
11q25	7.4472e-10	chr11:133707909-134452384
16q24.1	1.9633e-08	chr16:85093914-85945838
4p16.2	4.235e-08	chr4:3369646-4258886
19p13.3	4.235e-08	chr19:1-2149693
10q26.3	8.9407e-07	chr10:133970589-134801077
12q24.33	1.8498e-06	chr12:131401592-132349534
1p36.32	4.4821e-06	chr1:2546230-3101761
9q34.3	4.0476e-05	chr9:137137629-140273252
21q22.3	4.0476e-05	chr21:44935384-46944323
22q13.33	4.0476e-05	chr22:49396414-49482863
7q36.3	7.3221e-05	chr7:156767586-158139850
9p24.3	0.00043236	chr9:192130-1057317
10p15.3	0.000616	chr10:1166401-3107538
13q34	2.2677e-05	chr13:113562426-113786946
7p22.3	0.00098882	chr7:1076011-2545486
11p15.5	0.0012792	chr11:1-1751985
15q13.1	0.001437	chr15:25429109-26306775
3p25.1	0.0016123	chr3:1-15264562
2q37.3	0.0014862	chr2:234586815-242951149
5p15.33	0.0024813	chr5:226377-1861148
4q35.1	0.0032739	chr4:184659448-185070554
18q23	0.0069355	chr18:71236466-76117153
13q12.2	0.0021573	chr13:27240729-27827446
16p13.3	0.012465	chr16:1-6017975
8p23.3	0.013429	chr8:1-1463339
12p13.33	0.023341	chr12:417634-738596
5q35.3	0.0022001	chr5:153410221-180857866
14q23.3	0.034764	chr14:64959313-66072039
2p21	0.043569	chr2:42871145-43761298
6q15	0.052294	chr6:1-170899992
5q33.2	0.00026001	chr5:153410221-153828954
8q24.3	0.11261	chr8:140741552-141656154
20q13.33	0.13341	chr20:59928006-62435964
2q14.2	0.034218	chr2:121426654-122375601
5q15	0.17655	chr5:55015307-118216317
1p13.3	0.089452	chr1:1-247249719
cytoband	q value	wide peak boundaries
11q25	7.4472e-10	chr11:133707909-134452384
16q24.1	1.9633e-08	chr16:85093914-85945838
4p16.2	4.235e-08	chr4:3369646-4258886
19p13.3	4.235e-08	chr19:1-2149693
10q26.3	8.9407e-07	chr10:133970589-134801077
12q24.33	1.8498e-06	chr12:131401592-132349534
1p36.32	4.4821e-06	chr1:2546230-3101761
9q34.3	4.0476e-05	chr9:137137629-140273252
21q22.3	4.0476e-05	chr21:44935384-46944323
22q13.33	4.0476e-05	chr22:49396414-49482863
7q36.3	7.3221e-05	chr7:156767586-158139850
9p24.3	0.00043236	chr9:192130-1057317
10p15.3	0.000616	chr10:1166401-3107538
13q34	2.2677e-05	chr13:113562426-113786946
7p22.3	0.00098882	chr7:1076011-2545486
11p15.5	0.0012792	chr11:1-1751985
15q13.1	0.001437	chr15:25429109-26306775
3p25.1	0.0016123	chr3:1-15264562
2q37.3	0.0014862	chr2:234586815-242951149
5p15.33	0.0024813	chr5:226377-1861148
4q35.1	0.0032739	chr4:184659448-185070554
18q23	0.0069355	chr18:71236466-76117153
13q12.2	0.0021573	chr13:27240729-27827446
16p13.3	0.012465	chr16:1-6017975
8p23.3	0.013429	chr8:1-1463339
12p13.33	0.023341	chr12:417634-738596
5q35.3	0.0022001	chr5:153410221-180857866
14q23.3	0.034764	chr14:64959313-66072039
2p21	0.043569	chr2:42871145-43761298
6q15	0.052294	chr6:1-170899992
5q33.2	0.00026001	chr5:153410221-153828954
8q24.3	0.11261	chr8:140741552-141656154
20q13.33	0.13341	chr20:59928006-62435964
2q14.2	0.034218	chr2:121426654-122375601
5q15	0.17655	chr5:55015307-118216317
1p13.3	0.089452	chr1:1-247249719
cytoband	q value	wide peak boundaries
11q25	7.4472e-10	chr11:133707909-134452384
16q24.1	1.9633e-08	chr16:85093914-85945838
4p16.2	4.235e-08	chr4:3369646-4258886
19p13.3	4.235e-08	chr19:1-2149693
10q26.3	8.9407e-07	chr10:133970589-134801077
12q24.33	1.8498e-06	chr12:131401592-132349534
1p36.32	4.4821e-06	chr1:2546230-3101761
9q34.3	4.0476e-05	chr9:137137629-140273252
21q22.3	4.0476e-05	chr21:44935384-46944323
22q13.33	4.0476e-05	chr22:49396414-49482863
7q36.3	7.3221e-05	chr7:156767586-158139850
9p24.3	0.00043236	chr9:192130-1057317
10p15.3	0.000616	chr10:1166401-3107538
13q34	2.2677e-05	chr13:113562426-113786946
7p22.3	0.00098882	chr7:1076011-2545486
11p15.5	0.0012792	chr11:1-1751985
15q13.1	0.001437	chr15:25429109-26306775
3p25.1	0.0016123	chr3:1-15264562
2q37.3	0.0014862	chr2:234586815-242951149
5p15.33	0.0024813	chr5:226377-1861148
4q35.1	0.0032739	chr4:184659448-185070554
18q23	0.0069355	chr18:71236466-76117153
13q12.2	0.0021573	chr13:27240729-27827446
16p13.3	0.012465	chr16:1-6017975
8p23.3	0.013429	chr8:1-1463339
12p13.33	0.023341	chr12:417634-738596
5q35.3	0.0022001	chr5:153410221-180857866
14q23.3	0.034764	chr14:64959313-66072039
2p21	0.043569	chr2:42871145-43761298
6q15	0.052294	chr6:1-170899992
5q33.2	0.00026001	chr5:153410221-153828954
8q24.3	0.11261	chr8:140741552-141656154
20q13.33	0.13341	chr20:59928006-62435964
2q14.2	0.034218	chr2:121426654-122375601
5q15	0.17655	chr5:55015307-118216317
1p13.3	0.089452	chr1:1-247249719
cytoband	q value	wide peak boundaries
11q25	7.4472e-10	chr11:133707909-134452384
16q24.1	1.9633e-08	chr16:85093914-85945838
4p16.2	4.235e-08	chr4:3369646-4258886
19p13.3	4.235e-08	chr19:1-2149693
10q26.3	8.9407e-07	chr10:133970589-134801077
12q24.33	1.8498e-06	chr12:131401592-132349534
1p36.32	4.4821e-06	chr1:2546230-3101761
9q34.3	4.0476e-05	chr9:137137629-140273252
21q22.3	4.0476e-05	chr21:44935384-46944323
22q13.33	4.0476e-05	chr22:49396414-49482863
7q36.3	7.3221e-05	chr7:156767586-158139850
9p24.3	0.00043236	chr9:192130-1057317
10p15.3	0.000616	chr10:1166401-3107538
13q34	2.2677e-05	chr13:113562426-113786946
7p22.3	0.00098882	chr7:1076011-2545486
11p15.5	0.0012792	chr11:1-1751985
15q13.1	0.001437	chr15:25429109-26306775
3p25.1	0.0016123	chr3:1-15264562
2q37.3	0.0014862	chr2:234586815-242951149
5p15.33	0.0024813	chr5:226377-1861148
4q35.1	0.0032739	chr4:184659448-185070554
18q23	0.0069355	chr18:71236466-76117153
13q12.2	0.0021573	chr13:27240729-27827446
16p13.3	0.012465	chr16:1-6017975
8p23.3	0.013429	chr8:1-1463339
12p13.33	0.023341	chr12:417634-738596
5q35.3	0.0022001	chr5:153410221-180857866
14q23.3	0.034764	chr14:64959313-66072039
2p21	0.043569	chr2:42871145-43761298
6q15	0.052294	chr6:1-170899992
5q33.2	0.00026001	chr5:153410221-153828954
8q24.3	0.11261	chr8:140741552-141656154
20q13.33	0.13341	chr20:59928006-62435964
2q14.2	0.034218	chr2:121426654-122375601
5q15	0.17655	chr5:55015307-118216317
1p13.3	0.089452	chr1:1-247249719
cytoband	q value	wide peak boundaries
11q25	7.4472e-10	chr11:133707909-134452384
16q24.1	1.9633e-08	chr16:85093914-85945838
4p16.2	4.235e-08	chr4:3369646-4258886
19p13.3	4.235e-08	chr19:1-2149693
10q26.3	8.9407e-07	chr10:133970589-134801077
12q24.33	1.8498e-06	chr12:131401592-132349534
1p36.32	4.4821e-06	chr1:2546230-3101761
9q34.3	4.0476e-05	chr9:137137629-140273252
21q22.3	4.0476e-05	chr21:44935384-46944323
22q13.33	4.0476e-05	chr22:49396414-49482863
7q36.3	7.3221e-05	chr7:156767586-158139850
9p24.3	0.00043236	chr9:192130-1057317
10p15.3	0.000616	chr10:1166401-3107538
13q34	2.2677e-05	chr13:113562426-113786946
7p22.3	0.00098882	chr7:1076011-2545486
11p15.5	0.0012792	chr11:1-1751985
15q13.1	0.001437	chr15:25429109-26306775
3p25.1	0.0016123	chr3:1-15264562
2q37.3	0.0014862	chr2:234586815-242951149
5p15.33	0.0024813	chr5:226377-1861148
4q35.1	0.0032739	chr4:184659448-185070554
18q23	0.0069355	chr18:71236466-76117153
13q12.2	0.0021573	chr13:27240729-27827446
16p13.3	0.012465	chr16:1-6017975
8p23.3	0.013429	chr8:1-1463339
12p13.33	0.023341	chr12:417634-738596
5q35.3	0.0022001	chr5:153410221-180857866
14q23.3	0.034764	chr14:64959313-66072039
2p21	0.043569	chr2:42871145-43761298
6q15	0.052294	chr6:1-170899992
5q33.2	0.00026001	chr5:153410221-153828954
8q24.3	0.11261	chr8:140741552-141656154
20q13.33	0.13341	chr20:59928006-62435964
2q14.2	0.034218	chr2:121426654-122375601
5q15	0.17655	chr5:55015307-118216317
1p13.3	0.089452	chr1:1-247249719
cytoband	q value	wide peak boundaries
11q25	7.4472e-10	chr11:133707909-134452384
16q24.1	1.9633e-08	chr16:85093914-85945838
4p16.2	4.235e-08	chr4:3369646-4258886
19p13.3	4.235e-08	chr19:1-2149693
10q26.3	8.9407e-07	chr10:133970589-134801077
12q24.33	1.8498e-06	chr12:131401592-132349534
1p36.32	4.4821e-06	chr1:2546230-3101761
9q34.3	4.0476e-05	chr9:137137629-140273252
21q22.3	4.0476e-05	chr21:44935384-46944323
22q13.33	4.0476e-05	chr22:49396414-49482863
7q36.3	7.3221e-05	chr7:156767586-158139850
9p24.3	0.00043236	chr9:192130-1057317
10p15.3	0.000616	chr10:1166401-3107538
13q34	2.2677e-05	chr13:113562426-113786946
7p22.3	0.00098882	chr7:1076011-2545486
11p15.5	0.0012792	chr11:1-1751985
15q13.1	0.001437	chr15:25429109-26306775
3p25.1	0.0016123	chr3:1-15264562
2q37.3	0.0014862	chr2:234586815-242951149
5p15.33	0.0024813	chr5:226377-1861148
4q35.1	0.0032739	chr4:184659448-185070554
18q23	0.0069355	chr18:71236466-76117153
13q12.2	0.0021573	chr13:27240729-27827446
16p13.3	0.012465	chr16:1-6017975
8p23.3	0.013429	chr8:1-1463339
12p13.33	0.023341	chr12:417634-738596
5q35.3	0.0022001	chr5:153410221-180857866
14q23.3	0.034764	chr14:64959313-66072039
2p21	0.043569	chr2:42871145-43761298
6q15	0.052294	chr6:1-170899992
5q33.2	0.00026001	chr5:153410221-153828954
8q24.3	0.11261	chr8:140741552-141656154
20q13.33	0.13341	chr20:59928006-62435964
2q14.2	0.034218	chr2:121426654-122375601
5q15	0.17655	chr5:55015307-118216317
1p13.3	0.089452	chr1:1-247249719
cytoband	q value	wide peak boundaries
11q25	7.4472e-10	chr11:133707909-134452384
16q24.1	1.9633e-08	chr16:85093914-85945838
4p16.2	4.235e-08	chr4:3369646-4258886
19p13.3	4.235e-08	chr19:1-2149693
10q26.3	8.9407e-07	chr10:133970589-134801077
12q24.33	1.8498e-06	chr12:131401592-132349534
1p36.32	4.4821e-06	chr1:2546230-3101761
9q34.3	4.0476e-05	chr9:137137629-140273252
21q22.3	4.0476e-05	chr21:44935384-46944323
22q13.33	4.0476e-05	chr22:49396414-49482863
7q36.3	7.3221e-05	chr7:156767586-158139850
9p24.3	0.00043236	chr9:192130-1057317
10p15.3	0.000616	chr10:1166401-3107538
13q34	2.2677e-05	chr13:113562426-113786946
7p22.3	0.00098882	chr7:1076011-2545486
11p15.5	0.0012792	chr11:1-1751985
15q13.1	0.001437	chr15:25429109-26306775
3p25.1	0.0016123	chr3:1-15264562
2q37.3	0.0014862	chr2:234586815-242951149
5p15.33	0.0024813	chr5:226377-1861148
4q35.1	0.0032739	chr4:184659448-185070554
18q23	0.0069355	chr18:71236466-76117153
13q12.2	0.0021573	chr13:27240729-27827446
16p13.3	0.012465	chr16:1-6017975
8p23.3	0.013429	chr8:1-1463339
12p13.33	0.023341	chr12:417634-738596
5q35.3	0.0022001	chr5:153410221-180857866
14q23.3	0.034764	chr14:64959313-66072039
2p21	0.043569	chr2:42871145-43761298
6q15	0.052294	chr6:1-170899992
5q33.2	0.00026001	chr5:153410221-153828954
8q24.3	0.11261	chr8:140741552-141656154
20q13.33	0.13341	chr20:59928006-62435964
2q14.2	0.034218	chr2:121426654-122375601
5q15	0.17655	chr5:55015307-118216317
1p13.3	0.089452	chr1:1-247249719
cytoband	q value	wide peak boundaries
11q25	7.4472e-10	chr11:133707909-134452384
16q24.1	1.9633e-08	chr16:85093914-85945838
4p16.2	4.235e-08	chr4:3369646-4258886
19p13.3	4.235e-08	chr19:1-2149693
10q26.3	8.9407e-07	chr10:133970589-134801077
12q24.33	1.8498e-06	chr12:131401592-132349534
1p36.32	4.4821e-06	chr1:2546230-3101761
9q34.3	4.0476e-05	chr9:137137629-140273252
21q22.3	4.0476e-05	chr21:44935384-46944323
22q13.33	4.0476e-05	chr22:49396414-49482863
7q36.3	7.3221e-05	chr7:156767586-158139850
9p24.3	0.00043236	chr9:192130-1057317
10p15.3	0.000616	chr10:1166401-3107538
13q34	2.2677e-05	chr13:113562426-113786946
7p22.3	0.00098882	chr7:1076011-2545486
11p15.5	0.0012792	chr11:1-1751985
15q13.1	0.001437	chr15:25429109-26306775
3p25.1	0.0016123	chr3:1-15264562
2q37.3	0.0014862	chr2:234586815-242951149
5p15.33	0.0024813	chr5:226377-1861148
4q35.1	0.0032739	chr4:184659448-185070554
18q23	0.0069355	chr18:71236466-76117153
13q12.2	0.0021573	chr13:27240729-27827446
16p13.3	0.012465	chr16:1-6017975
8p23.3	0.013429	chr8:1-1463339
12p13.33	0.023341	chr12:417634-738596
5q35.3	0.0022001	chr5:153410221-180857866
14q23.3	0.034764	chr14:64959313-66072039
2p21	0.043569	chr2:42871145-43761298
6q15	0.052294	chr6:1-170899992
5q33.2	0.00026001	chr5:153410221-153828954
8q24.3	0.11261	chr8:140741552-141656154
20q13.33	0.13341	chr20:59928006-62435964
2q14.2	0.034218	chr2:121426654-122375601
5q15	0.17655	chr5:55015307-118216317
1p13.3	0.089452	chr1:1-247249719
cytoband	q value	wide peak boundaries
11q25	7.4472e-10	chr11:133707909-134452384
16q24.1	1.9633e-08	chr16:85093914-85945838
4p16.2	4.235e-08	chr4:3369646-4258886
19p13.3	4.235e-08	chr19:1-2149693
10q26.3	8.9407e-07	chr10:133970589-134801077
12q24.33	1.8498e-06	chr12:131401592-132349534
1p36.32	4.4821e-06	chr1:2546230-3101761
9q34.3	4.0476e-05	chr9:137137629-140273252
21q22.3	4.0476e-05	chr21:44935384-46944323
22q13.33	4.0476e-05	chr22:49396414-49482863
7q36.3	7.3221e-05	chr7:156767586-158139850
9p24.3	0.00043236	chr9:192130-1057317
10p15.3	0.000616	chr10:1166401-3107538
13q34	2.2677e-05	chr13:113562426-113786946
7p22.3	0.00098882	chr7:1076011-2545486
11p15.5	0.0012792	chr11:1-1751985
15q13.1	0.001437	chr15:25429109-26306775
3p25.1	0.0016123	chr3:1-15264562
2q37.3	0.0014862	chr2:234586815-242951149
5p15.33	0.0024813	chr5:226377-1861148
4q35.1	0.0032739	chr4:184659448-185070554
18q23	0.0069355	chr18:71236466-76117153
13q12.2	0.0021573	chr13:27240729-27827446
16p13.3	0.012465	chr16:1-6017975
8p23.3	0.013429	chr8:1-1463339
12p13.33	0.023341	chr12:417634-738596
5q35.3	0.0022001	chr5:153410221-180857866
14q23.3	0.034764	chr14:64959313-66072039
2p21	0.043569	chr2:42871145-43761298
6q15	0.052294	chr6:1-170899992
5q33.2	0.00026001	chr5:153410221-153828954
8q24.3	0.11261	chr8:140741552-141656154
20q13.33	0.13341	chr20:59928006-62435964
2q14.2	0.034218	chr2:121426654-122375601
5q15	0.17655	chr5:55015307-118216317
1p13.3	0.089452	chr1:1-247249719
cytoband	q value	wide peak boundaries
11q25	7.4472e-10	chr11:133707909-134452384
16q24.1	1.9633e-08	chr16:85093914-85945838
4p16.2	4.235e-08	chr4:3369646-4258886
19p13.3	4.235e-08	chr19:1-2149693
10q26.3	8.9407e-07	chr10:133970589-134801077
12q24.33	1.8498e-06	chr12:131401592-132349534
1p36.32	4.4821e-06	chr1:2546230-3101761
9q34.3	4.0476e-05	chr9:137137629-140273252
21q22.3	4.0476e-05	chr21:44935384-46944323
22q13.33	4.0476e-05	chr22:49396414-49482863
7q36.3	7.3221e-05	chr7:156767586-158139850
9p24.3	0.00043236	chr9:192130-1057317
10p15.3	0.000616	chr10:1166401-3107538
13q34	2.2677e-05	chr13:113562426-113786946
7p22.3	0.00098882	chr7:1076011-2545486
11p15.5	0.0012792	chr11:1-1751985
15q13.1	0.001437	chr15:25429109-26306775
3p25.1	0.0016123	chr3:1-15264562
2q37.3	0.0014862	chr2:234586815-242951149
5p15.33	0.0024813	chr5:226377-1861148
4q35.1	0.0032739	chr4:184659448-185070554
18q23	0.0069355	chr18:71236466-76117153
13q12.2	0.0021573	chr13:27240729-27827446
16p13.3	0.012465	chr16:1-6017975
8p23.3	0.013429	chr8:1-1463339
12p13.33	0.023341	chr12:417634-738596
5q35.3	0.0022001	chr5:153410221-180857866
14q23.3	0.034764	chr14:64959313-66072039
2p21	0.043569	chr2:42871145-43761298
6q15	0.052294	chr6:1-170899992
5q33.2	0.00026001	chr5:153410221-153828954
8q24.3	0.11261	chr8:140741552-141656154
20q13.33	0.13341	chr20:59928006-62435964
2q14.2	0.034218	chr2:121426654-122375601
5q15	0.17655	chr5:55015307-118216317
1p13.3	0.089452	chr1:1-247249719
cytoband	q value	wide peak boundaries
11q25	7.4472e-10	chr11:133707909-134452384
16q24.1	1.9633e-08	chr16:85093914-85945838
4p16.2	4.235e-08	chr4:3369646-4258886
19p13.3	4.235e-08	chr19:1-2149693
10q26.3	8.9407e-07	chr10:133970589-134801077
12q24.33	1.8498e-06	chr12:131401592-132349534
1p36.32	4.4821e-06	chr1:2546230-3101761
9q34.3	4.0476e-05	chr9:137137629-140273252
21q22.3	4.0476e-05	chr21:44935384-46944323
22q13.33	4.0476e-05	chr22:49396414-49482863
7q36.3	7.3221e-05	chr7:156767586-158139850
9p24.3	0.00043236	chr9:192130-1057317
10p15.3	0.000616	chr10:1166401-3107538
13q34	2.2677e-05	chr13:113562426-113786946
7p22.3	0.00098882	chr7:1076011-2545486
11p15.5	0.0012792	chr11:1-1751985
15q13.1	0.001437	chr15:25429109-26306775
3p25.1	0.0016123	chr3:1-15264562
2q37.3	0.0014862	chr2:234586815-242951149
5p15.33	0.0024813	chr5:226377-1861148
4q35.1	0.0032739	chr4:184659448-185070554
18q23	0.0069355	chr18:71236466-76117153
13q12.2	0.0021573	chr13:27240729-27827446
16p13.3	0.012465	chr16:1-6017975
8p23.3	0.013429	chr8:1-1463339
12p13.33	0.023341	chr12:417634-738596
5q35.3	0.0022001	chr5:153410221-180857866
14q23.3	0.034764	chr14:64959313-66072039
2p21	0.043569	chr2:42871145-43761298
6q15	0.052294	chr6:1-170899992
5q33.2	0.00026001	chr5:153410221-153828954
8q24.3	0.11261	chr8:140741552-141656154
20q13.33	0.13341	chr20:59928006-62435964
2q14.2	0.034218	chr2:121426654-122375601
5q15	0.17655	chr5:55015307-118216317
1p13.3	0.089452	chr1:1-247249719
cytoband	q value	wide peak boundaries
11q25	7.4472e-10	chr11:133707909-134452384
16q24.1	1.9633e-08	chr16:85093914-85945838
4p16.2	4.235e-08	chr4:3369646-4258886
19p13.3	4.235e-08	chr19:1-2149693
10q26.3	8.9407e-07	chr10:133970589-134801077
12q24.33	1.8498e-06	chr12:131401592-132349534
1p36.32	4.4821e-06	chr1:2546230-3101761
9q34.3	4.0476e-05	chr9:137137629-140273252
21q22.3	4.0476e-05	chr21:44935384-46944323
22q13.33	4.0476e-05	chr22:49396414-49482863
7q36.3	7.3221e-05	chr7:156767586-158139850
9p24.3	0.00043236	chr9:192130-1057317
10p15.3	0.000616	chr10:1166401-3107538
13q34	2.2677e-05	chr13:113562426-113786946
7p22.3	0.00098882	chr7:1076011-2545486
11p15.5	0.0012792	chr11:1-1751985
15q13.1	0.001437	chr15:25429109-26306775
3p25.1	0.0016123	chr3:1-15264562
2q37.3	0.0014862	chr2:234586815-242951149
5p15.33	0.0024813	chr5:226377-1861148
4q35.1	0.0032739	chr4:184659448-185070554
18q23	0.0069355	chr18:71236466-76117153
13q12.2	0.0021573	chr13:27240729-27827446
16p13.3	0.012465	chr16:1-6017975
8p23.3	0.013429	chr8:1-1463339
12p13.33	0.023341	chr12:417634-738596
5q35.3	0.0022001	chr5:153410221-180857866
14q23.3	0.034764	chr14:64959313-66072039
2p21	0.043569	chr2:42871145-43761298
6q15	0.052294	chr6:1-170899992
5q33.2	0.00026001	chr5:153410221-153828954
8q24.3	0.11261	chr8:140741552-141656154
20q13.33	0.13341	chr20:59928006-62435964
2q14.2	0.034218	chr2:121426654-122375601
5q15	0.17655	chr5:55015307-118216317
1p13.3	0.089452	chr1:1-247249719
cytoband	q value	wide peak boundaries
11q25	7.4472e-10	chr11:133707909-134452384
16q24.1	1.9633e-08	chr16:85093914-85945838
4p16.2	4.235e-08	chr4:3369646-4258886
19p13.3	4.235e-08	chr19:1-2149693
10q26.3	8.9407e-07	chr10:133970589-134801077
12q24.33	1.8498e-06	chr12:131401592-132349534
1p36.32	4.4821e-06	chr1:2546230-3101761
9q34.3	4.0476e-05	chr9:137137629-140273252
21q22.3	4.0476e-05	chr21:44935384-46944323
22q13.33	4.0476e-05	chr22:49396414-49482863
7q36.3	7.3221e-05	chr7:156767586-158139850
9p24.3	0.00043236	chr9:192130-1057317
10p15.3	0.000616	chr10:1166401-3107538
13q34	2.2677e-05	chr13:113562426-113786946
7p22.3	0.00098882	chr7:1076011-2545486
11p15.5	0.0012792	chr11:1-1751985
15q13.1	0.001437	chr15:25429109-26306775
3p25.1	0.0016123	chr3:1-15264562
2q37.3	0.0014862	chr2:234586815-242951149
5p15.33	0.0024813	chr5:226377-1861148
4q35.1	0.0032739	chr4:184659448-185070554
18q23	0.0069355	chr18:71236466-76117153
13q12.2	0.0021573	chr13:27240729-27827446
16p13.3	0.012465	chr16:1-6017975
8p23.3	0.013429	chr8:1-1463339
12p13.33	0.023341	chr12:417634-738596
5q35.3	0.0022001	chr5:153410221-180857866
14q23.3	0.034764	chr14:64959313-66072039
2p21	0.043569	chr2:42871145-43761298
6q15	0.052294	chr6:1-170899992
5q33.2	0.00026001	chr5:153410221-153828954
8q24.3	0.11261	chr8:140741552-141656154
20q13.33	0.13341	chr20:59928006-62435964
2q14.2	0.034218	chr2:121426654-122375601
5q15	0.17655	chr5:55015307-118216317
1p13.3	0.089452	chr1:1-247249719
cytoband	q value	wide peak boundaries
11q25	7.4472e-10	chr11:133707909-134452384
16q24.1	1.9633e-08	chr16:85093914-85945838
4p16.2	4.235e-08	chr4:3369646-4258886
19p13.3	4.235e-08	chr19:1-2149693
10q26.3	8.9407e-07	chr10:133970589-134801077
12q24.33	1.8498e-06	chr12:131401592-132349534
1p36.32	4.4821e-06	chr1:2546230-3101761
9q34.3	4.0476e-05	chr9:137137629-140273252
21q22.3	4.0476e-05	chr21:44935384-46944323
22q13.33	4.0476e-05	chr22:49396414-49482863
7q36.3	7.3221e-05	chr7:156767586-158139850
9p24.3	0.00043236	chr9:192130-1057317
10p15.3	0.000616	chr10:1166401-3107538
13q34	2.2677e-05	chr13:113562426-113786946
7p22.3	0.00098882	chr7:1076011-2545486
11p15.5	0.0012792	chr11:1-1751985
15q13.1	0.001437	chr15:25429109-26306775
3p25.1	0.0016123	chr3:1-15264562
2q37.3	0.0014862	chr2:234586815-242951149
5p15.33	0.0024813	chr5:226377-1861148
4q35.1	0.0032739	chr4:184659448-185070554
18q23	0.0069355	chr18:71236466-76117153
13q12.2	0.0021573	chr13:27240729-27827446
16p13.3	0.012465	chr16:1-6017975
8p23.3	0.013429	chr8:1-1463339
12p13.33	0.023341	chr12:417634-738596
5q35.3	0.0022001	chr5:153410221-180857866
14q23.3	0.034764	chr14:64959313-66072039
2p21	0.043569	chr2:42871145-43761298
6q15	0.052294	chr6:1-170899992
5q33.2	0.00026001	chr5:153410221-153828954
8q24.3	0.11261	chr8:140741552-141656154
20q13.33	0.13341	chr20:59928006-62435964
2q14.2	0.034218	chr2:121426654-122375601
5q15	0.17655	chr5:55015307-118216317
1p13.3	0.089452	chr1:1-247249719
cytoband	q value	wide peak boundaries
11q25	7.4472e-10	chr11:133707909-134452384
16q24.1	1.9633e-08	chr16:85093914-85945838
4p16.2	4.235e-08	chr4:3369646-4258886
19p13.3	4.235e-08	chr19:1-2149693
10q26.3	8.9407e-07	chr10:133970589-134801077
12q24.33	1.8498e-06	chr12:131401592-132349534
1p36.32	4.4821e-06	chr1:2546230-3101761
9q34.3	4.0476e-05	chr9:137137629-140273252
21q22.3	4.0476e-05	chr21:44935384-46944323
22q13.33	4.0476e-05	chr22:49396414-49482863
7q36.3	7.3221e-05	chr7:156767586-158139850
9p24.3	0.00043236	chr9:192130-1057317
10p15.3	0.000616	chr10:1166401-3107538
13q34	2.2677e-05	chr13:113562426-113786946
7p22.3	0.00098882	chr7:1076011-2545486
11p15.5	0.0012792	chr11:1-1751985
15q13.1	0.001437	chr15:25429109-26306775
3p25.1	0.0016123	chr3:1-15264562
2q37.3	0.0014862	chr2:234586815-242951149
5p15.33	0.0024813	chr5:226377-1861148
4q35.1	0.0032739	chr4:184659448-185070554
18q23	0.0069355	chr18:71236466-76117153
13q12.2	0.0021573	chr13:27240729-27827446
16p13.3	0.012465	chr16:1-6017975
8p23.3	0.013429	chr8:1-1463339
12p13.33	0.023341	chr12:417634-738596
5q35.3	0.0022001	chr5:153410221-180857866
14q23.3	0.034764	chr14:64959313-66072039
2p21	0.043569	chr2:42871145-43761298
6q15	0.052294	chr6:1-170899992
5q33.2	0.00026001	chr5:153410221-153828954
8q24.3	0.11261	chr8:140741552-141656154
20q13.33	0.13341	chr20:59928006-62435964
2q14.2	0.034218	chr2:121426654-122375601
5q15	0.17655	chr5:55015307-118216317
1p13.3	0.089452	chr1:1-247249719
cytoband	q value	wide peak boundaries
11q25	7.4472e-10	chr11:133707909-134452384
16q24.1	1.9633e-08	chr16:85093914-85945838
4p16.2	4.235e-08	chr4:3369646-4258886
19p13.3	4.235e-08	chr19:1-2149693
10q26.3	8.9407e-07	chr10:133970589-134801077
12q24.33	1.8498e-06	chr12:131401592-132349534
1p36.32	4.4821e-06	chr1:2546230-3101761
9q34.3	4.0476e-05	chr9:137137629-140273252
21q22.3	4.0476e-05	chr21:44935384-46944323
22q13.33	4.0476e-05	chr22:49396414-49482863
7q36.3	7.3221e-05	chr7:156767586-158139850
9p24.3	0.00043236	chr9:192130-1057317
10p15.3	0.000616	chr10:1166401-3107538
13q34	2.2677e-05	chr13:113562426-113786946
7p22.3	0.00098882	chr7:1076011-2545486
11p15.5	0.0012792	chr11:1-1751985
15q13.1	0.001437	chr15:25429109-26306775
3p25.1	0.0016123	chr3:1-15264562
2q37.3	0.0014862	chr2:234586815-242951149
5p15.33	0.0024813	chr5:226377-1861148
4q35.1	0.0032739	chr4:184659448-185070554
18q23	0.0069355	chr18:71236466-76117153
13q12.2	0.0021573	chr13:27240729-27827446
16p13.3	0.012465	chr16:1-6017975
8p23.3	0.013429	chr8:1-1463339
12p13.33	0.023341	chr12:417634-738596
5q35.3	0.0022001	chr5:153410221-180857866
14q23.3	0.034764	chr14:64959313-66072039
2p21	0.043569	chr2:42871145-43761298
6q15	0.052294	chr6:1-170899992
5q33.2	0.00026001	chr5:153410221-153828954
8q24.3	0.11261	chr8:140741552-141656154
20q13.33	0.13341	chr20:59928006-62435964
2q14.2	0.034218	chr2:121426654-122375601
5q15	0.17655	chr5:55015307-118216317
1p13.3	0.089452	chr1:1-247249719
cytoband	q value	wide peak boundaries
11q25	7.4472e-10	chr11:133707909-134452384
16q24.1	1.9633e-08	chr16:85093914-85945838
4p16.2	4.235e-08	chr4:3369646-4258886
19p13.3	4.235e-08	chr19:1-2149693
10q26.3	8.9407e-07	chr10:133970589-134801077
12q24.33	1.8498e-06	chr12:131401592-132349534
1p36.32	4.4821e-06	chr1:2546230-3101761
9q34.3	4.0476e-05	chr9:137137629-140273252
21q22.3	4.0476e-05	chr21:44935384-46944323
22q13.33	4.0476e-05	chr22:49396414-49482863
7q36.3	7.3221e-05	chr7:156767586-158139850
9p24.3	0.00043236	chr9:192130-1057317
10p15.3	0.000616	chr10:1166401-3107538
13q34	2.2677e-05	chr13:113562426-113786946
7p22.3	0.00098882	chr7:1076011-2545486
11p15.5	0.0012792	chr11:1-1751985
15q13.1	0.001437	chr15:25429109-26306775
3p25.1	0.0016123	chr3:1-15264562
2q37.3	0.0014862	chr2:234586815-242951149
5p15.33	0.0024813	chr5:226377-1861148
4q35.1	0.0032739	chr4:184659448-185070554
18q23	0.0069355	chr18:71236466-76117153
13q12.2	0.0021573	chr13:27240729-27827446
16p13.3	0.012465	chr16:1-6017975
8p23.3	0.013429	chr8:1-1463339
12p13.33	0.023341	chr12:417634-738596
5q35.3	0.0022001	chr5:153410221-180857866
14q23.3	0.034764	chr14:64959313-66072039
2p21	0.043569	chr2:42871145-43761298
6q15	0.052294	chr6:1-170899992
5q33.2	0.00026001	chr5:153410221-153828954
8q24.3	0.11261	chr8:140741552-141656154
20q13.33	0.13341	chr20:59928006-62435964
2q14.2	0.034218	chr2:121426654-122375601
5q15	0.17655	chr5:55015307-118216317
1p13.3	0.089452	chr1:1-247249719
cytoband	q value	wide peak boundaries
11q25	7.4472e-10	chr11:133707909-134452384
16q24.1	1.9633e-08	chr16:85093914-85945838
4p16.2	4.235e-08	chr4:3369646-4258886
19p13.3	4.235e-08	chr19:1-2149693
10q26.3	8.9407e-07	chr10:133970589-134801077
12q24.33	1.8498e-06	chr12:131401592-132349534
1p36.32	4.4821e-06	chr1:2546230-3101761
9q34.3	4.0476e-05	chr9:137137629-140273252
21q22.3	4.0476e-05	chr21:44935384-46944323
22q13.33	4.0476e-05	chr22:49396414-49482863
7q36.3	7.3221e-05	chr7:156767586-158139850
9p24.3	0.00043236	chr9:192130-1057317
10p15.3	0.000616	chr10:1166401-3107538
13q34	2.2677e-05	chr13:113562426-113786946
7p22.3	0.00098882	chr7:1076011-2545486
11p15.5	0.0012792	chr11:1-1751985
15q13.1	0.001437	chr15:25429109-26306775
3p25.1	0.0016123	chr3:1-15264562
2q37.3	0.0014862	chr2:234586815-242951149
5p15.33	0.0024813	chr5:226377-1861148
4q35.1	0.0032739	chr4:184659448-185070554
18q23	0.0069355	chr18:71236466-76117153
13q12.2	0.0021573	chr13:27240729-27827446
16p13.3	0.012465	chr16:1-6017975
8p23.3	0.013429	chr8:1-1463339
12p13.33	0.023341	chr12:417634-738596
5q35.3	0.0022001	chr5:153410221-180857866
14q23.3	0.034764	chr14:64959313-66072039
2p21	0.043569	chr2:42871145-43761298
6q15	0.052294	chr6:1-170899992
5q33.2	0.00026001	chr5:153410221-153828954
8q24.3	0.11261	chr8:140741552-141656154
20q13.33	0.13341	chr20:59928006-62435964
2q14.2	0.034218	chr2:121426654-122375601
5q15	0.17655	chr5:55015307-118216317
1p13.3	0.089452	chr1:1-247249719
cytoband	q value	wide peak boundaries
11q25	7.4472e-10	chr11:133707909-134452384
16q24.1	1.9633e-08	chr16:85093914-85945838
4p16.2	4.235e-08	chr4:3369646-4258886
19p13.3	4.235e-08	chr19:1-2149693
10q26.3	8.9407e-07	chr10:133970589-134801077
12q24.33	1.8498e-06	chr12:131401592-132349534
1p36.32	4.4821e-06	chr1:2546230-3101761
9q34.3	4.0476e-05	chr9:137137629-140273252
21q22.3	4.0476e-05	chr21:44935384-46944323
22q13.33	4.0476e-05	chr22:49396414-49482863
7q36.3	7.3221e-05	chr7:156767586-158139850
9p24.3	0.00043236	chr9:192130-1057317
10p15.3	0.000616	chr10:1166401-3107538
13q34	2.2677e-05	chr13:113562426-113786946
7p22.3	0.00098882	chr7:1076011-2545486
11p15.5	0.0012792	chr11:1-1751985
15q13.1	0.001437	chr15:25429109-26306775
3p25.1	0.0016123	chr3:1-15264562
2q37.3	0.0014862	chr2:234586815-242951149
5p15.33	0.0024813	chr5:226377-1861148
4q35.1	0.0032739	chr4:184659448-185070554
18q23	0.0069355	chr18:71236466-76117153
13q12.2	0.0021573	chr13:27240729-27827446
16p13.3	0.012465	chr16:1-6017975
8p23.3	0.013429	chr8:1-1463339
12p13.33	0.023341	chr12:417634-738596
5q35.3	0.0022001	chr5:153410221-180857866
14q23.3	0.034764	chr14:64959313-66072039
2p21	0.043569	chr2:42871145-43761298
6q15	0.052294	chr6:1-170899992
5q33.2	0.00026001	chr5:153410221-153828954
8q24.3	0.11261	chr8:140741552-141656154
20q13.33	0.13341	chr20:59928006-62435964
2q14.2	0.034218	chr2:121426654-122375601
5q15	0.17655	chr5:55015307-118216317
1p13.3	0.089452	chr1:1-247249719
cytoband	q value	wide peak boundaries
11q25	7.4472e-10	chr11:133707909-134452384
16q24.1	1.9633e-08	chr16:85093914-85945838
4p16.2	4.235e-08	chr4:3369646-4258886
19p13.3	4.235e-08	chr19:1-2149693
10q26.3	8.9407e-07	chr10:133970589-134801077
12q24.33	1.8498e-06	chr12:131401592-132349534
1p36.32	4.4821e-06	chr1:2546230-3101761
9q34.3	4.0476e-05	chr9:137137629-140273252
21q22.3	4.0476e-05	chr21:44935384-46944323
22q13.33	4.0476e-05	chr22:49396414-49482863
7q36.3	7.3221e-05	chr7:156767586-158139850
9p24.3	0.00043236	chr9:192130-1057317
10p15.3	0.000616	chr10:1166401-3107538
13q34	2.2677e-05	chr13:113562426-113786946
7p22.3	0.00098882	chr7:1076011-2545486
11p15.5	0.0012792	chr11:1-1751985
15q13.1	0.001437	chr15:25429109-26306775
3p25.1	0.0016123	chr3:1-15264562
2q37.3	0.0014862	chr2:234586815-242951149
5p15.33	0.0024813	chr5:226377-1861148
4q35.1	0.0032739	chr4:184659448-185070554
18q23	0.0069355	chr18:71236466-76117153
13q12.2	0.0021573	chr13:27240729-27827446
16p13.3	0.012465	chr16:1-6017975
8p23.3	0.013429	chr8:1-1463339
12p13.33	0.023341	chr12:417634-738596
5q35.3	0.0022001	chr5:153410221-180857866
14q23.3	0.034764	chr14:64959313-66072039
2p21	0.043569	chr2:42871145-43761298
6q15	0.052294	chr6:1-170899992
5q33.2	0.00026001	chr5:153410221-153828954
8q24.3	0.11261	chr8:140741552-141656154
20q13.33	0.13341	chr20:59928006-62435964
2q14.2	0.034218	chr2:121426654-122375601
5q15	0.17655	chr5:55015307-118216317
1p13.3	0.089452	chr1:1-247249719
cytoband	q value	wide peak boundaries
11q25	7.4472e-10	chr11:133707909-134452384
16q24.1	1.9633e-08	chr16:85093914-85945838
4p16.2	4.235e-08	chr4:3369646-4258886
19p13.3	4.235e-08	chr19:1-2149693
10q26.3	8.9407e-07	chr10:133970589-134801077
12q24.33	1.8498e-06	chr12:131401592-132349534
1p36.32	4.4821e-06	chr1:2546230-3101761
9q34.3	4.0476e-05	chr9:137137629-140273252
21q22.3	4.0476e-05	chr21:44935384-46944323
22q13.33	4.0476e-05	chr22:49396414-49482863
7q36.3	7.3221e-05	chr7:156767586-158139850
9p24.3	0.00043236	chr9:192130-1057317
10p15.3	0.000616	chr10:1166401-3107538
13q34	2.2677e-05	chr13:113562426-113786946
7p22.3	0.00098882	chr7:1076011-2545486
11p15.5	0.0012792	chr11:1-1751985
15q13.1	0.001437	chr15:25429109-26306775
3p25.1	0.0016123	chr3:1-15264562
2q37.3	0.0014862	chr2:234586815-242951149
5p15.33	0.0024813	chr5:226377-1861148
4q35.1	0.0032739	chr4:184659448-185070554
18q23	0.0069355	chr18:71236466-76117153
13q12.2	0.0021573	chr13:27240729-27827446
16p13.3	0.012465	chr16:1-6017975
8p23.3	0.013429	chr8:1-1463339
12p13.33	0.023341	chr12:417634-738596
5q35.3	0.0022001	chr5:153410221-180857866
14q23.3	0.034764	chr14:64959313-66072039
2p21	0.043569	chr2:42871145-43761298
6q15	0.052294	chr6:1-170899992
5q33.2	0.00026001	chr5:153410221-153828954
8q24.3	0.11261	chr8:140741552-141656154
20q13.33	0.13341	chr20:59928006-62435964
2q14.2	0.034218	chr2:121426654-122375601
5q15	0.17655	chr5:55015307-118216317
1p13.3	0.089452	chr1:1-247249719
cytoband	q value	wide peak boundaries
11q25	7.4472e-10	chr11:133707909-134452384
16q24.1	1.9633e-08	chr16:85093914-85945838
4p16.2	4.235e-08	chr4:3369646-4258886
19p13.3	4.235e-08	chr19:1-2149693
10q26.3	8.9407e-07	chr10:133970589-134801077
12q24.33	1.8498e-06	chr12:131401592-132349534
1p36.32	4.4821e-06	chr1:2546230-3101761
9q34.3	4.0476e-05	chr9:137137629-140273252
21q22.3	4.0476e-05	chr21:44935384-46944323
22q13.33	4.0476e-05	chr22:49396414-49482863
7q36.3	7.3221e-05	chr7:156767586-158139850
9p24.3	0.00043236	chr9:192130-1057317
10p15.3	0.000616	chr10:1166401-3107538
13q34	2.2677e-05	chr13:113562426-113786946
7p22.3	0.00098882	chr7:1076011-2545486
11p15.5	0.0012792	chr11:1-1751985
15q13.1	0.001437	chr15:25429109-26306775
3p25.1	0.0016123	chr3:1-15264562
2q37.3	0.0014862	chr2:234586815-242951149
5p15.33	0.0024813	chr5:226377-1861148
4q35.1	0.0032739	chr4:184659448-185070554
18q23	0.0069355	chr18:71236466-76117153
13q12.2	0.0021573	chr13:27240729-27827446
16p13.3	0.012465	chr16:1-6017975
8p23.3	0.013429	chr8:1-1463339
12p13.33	0.023341	chr12:417634-738596
5q35.3	0.0022001	chr5:153410221-180857866
14q23.3	0.034764	chr14:64959313-66072039
2p21	0.043569	chr2:42871145-43761298
6q15	0.052294	chr6:1-170899992
5q33.2	0.00026001	chr5:153410221-153828954
8q24.3	0.11261	chr8:140741552-141656154
20q13.33	0.13341	chr20:59928006-62435964
2q14.2	0.034218	chr2:121426654-122375601
5q15	0.17655	chr5:55015307-118216317
1p13.3	0.089452	chr1:1-247249719
cytoband	q value	wide peak boundaries
11q25	7.4472e-10	chr11:133707909-134452384
16q24.1	1.9633e-08	chr16:85093914-85945838
4p16.2	4.235e-08	chr4:3369646-4258886
19p13.3	4.235e-08	chr19:1-2149693
10q26.3	8.9407e-07	chr10:133970589-134801077
12q24.33	1.8498e-06	chr12:131401592-132349534
1p36.32	4.4821e-06	chr1:2546230-3101761
9q34.3	4.0476e-05	chr9:137137629-140273252
21q22.3	4.0476e-05	chr21:44935384-46944323
22q13.33	4.0476e-05	chr22:49396414-49482863
7q36.3	7.3221e-05	chr7:156767586-158139850
9p24.3	0.00043236	chr9:192130-1057317
10p15.3	0.000616	chr10:1166401-3107538
13q34	2.2677e-05	chr13:113562426-113786946
7p22.3	0.00098882	chr7:1076011-2545486
11p15.5	0.0012792	chr11:1-1751985
15q13.1	0.001437	chr15:25429109-26306775
3p25.1	0.0016123	chr3:1-15264562
2q37.3	0.0014862	chr2:234586815-242951149
5p15.33	0.0024813	chr5:226377-1861148
4q35.1	0.0032739	chr4:184659448-185070554
18q23	0.0069355	chr18:71236466-76117153
13q12.2	0.0021573	chr13:27240729-27827446
16p13.3	0.012465	chr16:1-6017975
8p23.3	0.013429	chr8:1-1463339
12p13.33	0.023341	chr12:417634-738596
5q35.3	0.0022001	chr5:153410221-180857866
14q23.3	0.034764	chr14:64959313-66072039
2p21	0.043569	chr2:42871145-43761298
6q15	0.052294	chr6:1-170899992
5q33.2	0.00026001	chr5:153410221-153828954
8q24.3	0.11261	chr8:140741552-141656154
20q13.33	0.13341	chr20:59928006-62435964
2q14.2	0.034218	chr2:121426654-122375601
5q15	0.17655	chr5:55015307-118216317
1p13.3	0.089452	chr1:1-247249719
cytoband	q value	wide peak boundaries
11q25	7.4472e-10	chr11:133707909-134452384
16q24.1	1.9633e-08	chr16:85093914-85945838
4p16.2	4.235e-08	chr4:3369646-4258886
19p13.3	4.235e-08	chr19:1-2149693
10q26.3	8.9407e-07	chr10:133970589-134801077
12q24.33	1.8498e-06	chr12:131401592-132349534
1p36.32	4.4821e-06	chr1:2546230-3101761
9q34.3	4.0476e-05	chr9:137137629-140273252
21q22.3	4.0476e-05	chr21:44935384-46944323
22q13.33	4.0476e-05	chr22:49396414-49482863
7q36.3	7.3221e-05	chr7:156767586-158139850
9p24.3	0.00043236	chr9:192130-1057317
10p15.3	0.000616	chr10:1166401-3107538
13q34	2.2677e-05	chr13:113562426-113786946
7p22.3	0.00098882	chr7:1076011-2545486
11p15.5	0.0012792	chr11:1-1751985
15q13.1	0.001437	chr15:25429109-26306775
3p25.1	0.0016123	chr3:1-15264562
2q37.3	0.0014862	chr2:234586815-242951149
5p15.33	0.0024813	chr5:226377-1861148
4q35.1	0.0032739	chr4:184659448-185070554
18q23	0.0069355	chr18:71236466-76117153
13q12.2	0.0021573	chr13:27240729-27827446
16p13.3	0.012465	chr16:1-6017975
8p23.3	0.013429	chr8:1-1463339
12p13.33	0.023341	chr12:417634-738596
5q35.3	0.0022001	chr5:153410221-180857866
14q23.3	0.034764	chr14:64959313-66072039
2p21	0.043569	chr2:42871145-43761298
6q15	0.052294	chr6:1-170899992
5q33.2	0.00026001	chr5:153410221-153828954
8q24.3	0.11261	chr8:140741552-141656154
20q13.33	0.13341	chr20:59928006-62435964
2q14.2	0.034218	chr2:121426654-122375601
5q15	0.17655	chr5:55015307-118216317
1p13.3	0.089452	chr1:1-247249719
cytoband	q value	wide peak boundaries
11q25	7.4472e-10	chr11:133707909-134452384
16q24.1	1.9633e-08	chr16:85093914-85945838
4p16.2	4.235e-08	chr4:3369646-4258886
19p13.3	4.235e-08	chr19:1-2149693
10q26.3	8.9407e-07	chr10:133970589-134801077
12q24.33	1.8498e-06	chr12:131401592-132349534
1p36.32	4.4821e-06	chr1:2546230-3101761
9q34.3	4.0476e-05	chr9:137137629-140273252
21q22.3	4.0476e-05	chr21:44935384-46944323
22q13.33	4.0476e-05	chr22:49396414-49482863
7q36.3	7.3221e-05	chr7:156767586-158139850
9p24.3	0.00043236	chr9:192130-1057317
10p15.3	0.000616	chr10:1166401-3107538
13q34	2.2677e-05	chr13:113562426-113786946
7p22.3	0.00098882	chr7:1076011-2545486
11p15.5	0.0012792	chr11:1-1751985
15q13.1	0.001437	chr15:25429109-26306775
3p25.1	0.0016123	chr3:1-15264562
2q37.3	0.0014862	chr2:234586815-242951149
5p15.33	0.0024813	chr5:226377-1861148
4q35.1	0.0032739	chr4:184659448-185070554
18q23	0.0069355	chr18:71236466-76117153
13q12.2	0.0021573	chr13:27240729-27827446
16p13.3	0.012465	chr16:1-6017975
8p23.3	0.013429	chr8:1-1463339
12p13.33	0.023341	chr12:417634-738596
5q35.3	0.0022001	chr5:153410221-180857866
14q23.3	0.034764	chr14:64959313-66072039
2p21	0.043569	chr2:42871145-43761298
6q15	0.052294	chr6:1-170899992
5q33.2	0.00026001	chr5:153410221-153828954
8q24.3	0.11261	chr8:140741552-141656154
20q13.33	0.13341	chr20:59928006-62435964
2q14.2	0.034218	chr2:121426654-122375601
5q15	0.17655	chr5:55015307-118216317
1p13.3	0.089452	chr1:1-247249719
cytoband	q value	wide peak boundaries
11q25	7.4472e-10	chr11:133707909-134452384
16q24.1	1.9633e-08	chr16:85093914-85945838
4p16.2	4.235e-08	chr4:3369646-4258886
19p13.3	4.235e-08	chr19:1-2149693
10q26.3	8.9407e-07	chr10:133970589-134801077
12q24.33	1.8498e-06	chr12:131401592-132349534
1p36.32	4.4821e-06	chr1:2546230-3101761
9q34.3	4.0476e-05	chr9:137137629-140273252
21q22.3	4.0476e-05	chr21:44935384-46944323
22q13.33	4.0476e-05	chr22:49396414-49482863
7q36.3	7.3221e-05	chr7:156767586-158139850
9p24.3	0.00043236	chr9:192130-1057317
10p15.3	0.000616	chr10:1166401-3107538
13q34	2.2677e-05	chr13:113562426-113786946
7p22.3	0.00098882	chr7:1076011-2545486
11p15.5	0.0012792	chr11:1-1751985
15q13.1	0.001437	chr15:25429109-26306775
3p25.1	0.0016123	chr3:1-15264562
2q37.3	0.0014862	chr2:234586815-242951149
5p15.33	0.0024813	chr5:226377-1861148
4q35.1	0.0032739	chr4:184659448-185070554
18q23	0.0069355	chr18:71236466-76117153
13q12.2	0.0021573	chr13:27240729-27827446
16p13.3	0.012465	chr16:1-6017975
8p23.3	0.013429	chr8:1-1463339
12p13.33	0.023341	chr12:417634-738596
5q35.3	0.0022001	chr5:153410221-180857866
14q23.3	0.034764	chr14:64959313-66072039
2p21	0.043569	chr2:42871145-43761298
6q15	0.052294	chr6:1-170899992
5q33.2	0.00026001	chr5:153410221-153828954
8q24.3	0.11261	chr8:140741552-141656154
20q13.33	0.13341	chr20:59928006-62435964
2q14.2	0.034218	chr2:121426654-122375601
5q15	0.17655	chr5:55015307-118216317
1p13.3	0.089452	chr1:1-247249719
cytoband	q value	wide peak boundaries
11q25	7.4472e-10	chr11:133707909-134452384
16q24.1	1.9633e-08	chr16:85093914-85945838
4p16.2	4.235e-08	chr4:3369646-4258886
19p13.3	4.235e-08	chr19:1-2149693
10q26.3	8.9407e-07	chr10:133970589-134801077
12q24.33	1.8498e-06	chr12:131401592-132349534
1p36.32	4.4821e-06	chr1:2546230-3101761
9q34.3	4.0476e-05	chr9:137137629-140273252
21q22.3	4.0476e-05	chr21:44935384-46944323
22q13.33	4.0476e-05	chr22:49396414-49482863
7q36.3	7.3221e-05	chr7:156767586-158139850
9p24.3	0.00043236	chr9:192130-1057317
10p15.3	0.000616	chr10:1166401-3107538
13q34	2.2677e-05	chr13:113562426-113786946
7p22.3	0.00098882	chr7:1076011-2545486
11p15.5	0.0012792	chr11:1-1751985
15q13.1	0.001437	chr15:25429109-26306775
3p25.1	0.0016123	chr3:1-15264562
2q37.3	0.0014862	chr2:234586815-242951149
5p15.33	0.0024813	chr5:226377-1861148
4q35.1	0.0032739	chr4:184659448-185070554
18q23	0.0069355	chr18:71236466-76117153
13q12.2	0.0021573	chr13:27240729-27827446
16p13.3	0.012465	chr16:1-6017975
8p23.3	0.013429	chr8:1-1463339
12p13.33	0.023341	chr12:417634-738596
5q35.3	0.0022001	chr5:153410221-180857866
14q23.3	0.034764	chr14:64959313-66072039
2p21	0.043569	chr2:42871145-43761298
6q15	0.052294	chr6:1-170899992
5q33.2	0.00026001	chr5:153410221-153828954
8q24.3	0.11261	chr8:140741552-141656154
20q13.33	0.13341	chr20:59928006-62435964
2q14.2	0.034218	chr2:121426654-122375601
5q15	0.17655	chr5:55015307-118216317
1p13.3	0.089452	chr1:1-247249719
cytoband	q value	wide peak boundaries
11q25	7.4472e-10	chr11:133707909-134452384
16q24.1	1.9633e-08	chr16:85093914-85945838
4p16.2	4.235e-08	chr4:3369646-4258886
19p13.3	4.235e-08	chr19:1-2149693
10q26.3	8.9407e-07	chr10:133970589-134801077
12q24.33	1.8498e-06	chr12:131401592-132349534
1p36.32	4.4821e-06	chr1:2546230-3101761
9q34.3	4.0476e-05	chr9:137137629-140273252
21q22.3	4.0476e-05	chr21:44935384-46944323
22q13.33	4.0476e-05	chr22:49396414-49482863
7q36.3	7.3221e-05	chr7:156767586-158139850
9p24.3	0.00043236	chr9:192130-1057317
10p15.3	0.000616	chr10:1166401-3107538
13q34	2.2677e-05	chr13:113562426-113786946
7p22.3	0.00098882	chr7:1076011-2545486
11p15.5	0.0012792	chr11:1-1751985
15q13.1	0.001437	chr15:25429109-26306775
3p25.1	0.0016123	chr3:1-15264562
2q37.3	0.0014862	chr2:234586815-242951149
5p15.33	0.0024813	chr5:226377-1861148
4q35.1	0.0032739	chr4:184659448-185070554
18q23	0.0069355	chr18:71236466-76117153
13q12.2	0.0021573	chr13:27240729-27827446
16p13.3	0.012465	chr16:1-6017975
8p23.3	0.013429	chr8:1-1463339
12p13.33	0.023341	chr12:417634-738596
5q35.3	0.0022001	chr5:153410221-180857866
14q23.3	0.034764	chr14:64959313-66072039
2p21	0.043569	chr2:42871145-43761298
6q15	0.052294	chr6:1-170899992
5q33.2	0.00026001	chr5:153410221-153828954
8q24.3	0.11261	chr8:140741552-141656154
20q13.33	0.13341	chr20:59928006-62435964
2q14.2	0.034218	chr2:121426654-122375601
5q15	0.17655	chr5:55015307-118216317
1p13.3	0.089452	chr1:1-247249719
cytoband	q value	wide peak boundaries
11q25	7.4472e-10	chr11:133707909-134452384
16q24.1	1.9633e-08	chr16:85093914-85945838
4p16.2	4.235e-08	chr4:3369646-4258886
19p13.3	4.235e-08	chr19:1-2149693
10q26.3	8.9407e-07	chr10:133970589-134801077
12q24.33	1.8498e-06	chr12:131401592-132349534
1p36.32	4.4821e-06	chr1:2546230-3101761
9q34.3	4.0476e-05	chr9:137137629-140273252
21q22.3	4.0476e-05	chr21:44935384-46944323
22q13.33	4.0476e-05	chr22:49396414-49482863
7q36.3	7.3221e-05	chr7:156767586-158139850
9p24.3	0.00043236	chr9:192130-1057317
10p15.3	0.000616	chr10:1166401-3107538
13q34	2.2677e-05	chr13:113562426-113786946
7p22.3	0.00098882	chr7:1076011-2545486
11p15.5	0.0012792	chr11:1-1751985
15q13.1	0.001437	chr15:25429109-26306775
3p25.1	0.0016123	chr3:1-15264562
2q37.3	0.0014862	chr2:234586815-242951149
5p15.33	0.0024813	chr5:226377-1861148
4q35.1	0.0032739	chr4:184659448-185070554
18q23	0.0069355	chr18:71236466-76117153
13q12.2	0.0021573	chr13:27240729-27827446
16p13.3	0.012465	chr16:1-6017975
8p23.3	0.013429	chr8:1-1463339
12p13.33	0.023341	chr12:417634-738596
5q35.3	0.0022001	chr5:153410221-180857866
14q23.3	0.034764	chr14:64959313-66072039
2p21	0.043569	chr2:42871145-43761298
6q15	0.052294	chr6:1-170899992
5q33.2	0.00026001	chr5:153410221-153828954
8q24.3	0.11261	chr8:140741552-141656154
20q13.33	0.13341	chr20:59928006-62435964
2q14.2	0.034218	chr2:121426654-122375601
5q15	0.17655	chr5:55015307-118216317
1p13.3	0.089452	chr1:1-247249719
cytoband	q value	wide peak boundaries
11q25	7.4472e-10	chr11:133707909-134452384
16q24.1	1.9633e-08	chr16:85093914-85945838
4p16.2	4.235e-08	chr4:3369646-4258886
19p13.3	4.235e-08	chr19:1-2149693
10q26.3	8.9407e-07	chr10:133970589-134801077
12q24.33	1.8498e-06	chr12:131401592-132349534
1p36.32	4.4821e-06	chr1:2546230-3101761
9q34.3	4.0476e-05	chr9:137137629-140273252
21q22.3	4.0476e-05	chr21:44935384-46944323
22q13.33	4.0476e-05	chr22:49396414-49482863
7q36.3	7.3221e-05	chr7:156767586-158139850
9p24.3	0.00043236	chr9:192130-1057317
10p15.3	0.000616	chr10:1166401-3107538
13q34	2.2677e-05	chr13:113562426-113786946
7p22.3	0.00098882	chr7:1076011-2545486
11p15.5	0.0012792	chr11:1-1751985
15q13.1	0.001437	chr15:25429109-26306775
3p25.1	0.0016123	chr3:1-15264562
2q37.3	0.0014862	chr2:234586815-242951149
5p15.33	0.0024813	chr5:226377-1861148
4q35.1	0.0032739	chr4:184659448-185070554
18q23	0.0069355	chr18:71236466-76117153
13q12.2	0.0021573	chr13:27240729-27827446
16p13.3	0.012465	chr16:1-6017975
8p23.3	0.013429	chr8:1-1463339
12p13.33	0.023341	chr12:417634-738596
5q35.3	0.0022001	chr5:153410221-180857866
14q23.3	0.034764	chr14:64959313-66072039
2p21	0.043569	chr2:42871145-43761298
6q15	0.052294	chr6:1-170899992
5q33.2	0.00026001	chr5:153410221-153828954
8q24.3	0.11261	chr8:140741552-141656154
20q13.33	0.13341	chr20:59928006-62435964
2q14.2	0.034218	chr2:121426654-122375601
5q15	0.17655	chr5:55015307-118216317
1p13.3	0.089452	chr1:1-247249719
cytoband	q value	wide peak boundaries
[truncated: 369 more rows]
